# Supplementary material for: Causal relationships between immunophenotypes, plasma metabolites, and temporomandibular disorders based on Mendelian randomization
Source: Sci Rep. 2024 Sep 27;14:22262. doi: 10.1038/s41598-024-73330-x (PMC11436868; doi:10.1038/s41598-024-73330-x)
Supplement: Supplementary file 1 — Supplementary Information. [file 41598_2024_73330_MOESM1_ESM.xlsx]

## Sheet: ST1
Supplementary Table 1. Characteristics of summary genome-wide association studies.
	Trait	Sample size	Ancestry	Dataset source	Year	PMID
Exposure	immunophenotypes	3757	European	GWAS Catalog (GCST0001391-GCST0002121)	2020	32929287
	plasma metabolites	8299	European	CLSA	2023	36635386
Outcome	Temporomandibular joint disorders	211023	European	FinnGen	2023	36653562

## Sheet: ST2
Supplementary Table 2. Instrumental variable information used for Mendelian randomization on the association between immunophenotypes and temporomandibular disorders.
exposure	SNP	chr	pos	effect_allele.exposure	other_allele.exposure	eaf.exposure	beta.exposure	se.exposure	pval.exposure	samplesize.exposure	outcome	effect_allele.outcome	other_allele.outcome	eaf.outcome	beta.outcome	se.outcome	pval.outcome	samplesize.outcome	R2	F
IgD+ B cell %B cell	rs10226722	7	68560708	C	T	0.6006	0.1184	0.0256	3.83698e-06	3658	Temporomandibular disorders	C	T	0.6218	-0.0333225	0.0198963	0.0939723	211023	0.00581363	21.3789
IgD+ B cell %B cell	rs11068290	12	109790250	T	C	0.0231	0.3904	0.08097	1.486e-06	3658	Temporomandibular disorders	T	C	0.0314272	-0.0309476	0.0544725	0.569945	211023	0.00631504	23.2345
IgD+ B cell %B cell	rs12204136	6	91081363	C	T	0.0522	0.2426	0.05485	9.99793e-06	3658	Temporomandibular disorders	C	T	0.0438176	-0.0396861	0.0473225	0.401677	211023	0.00531947	19.552
IgD+ B cell %B cell	rs138919897	3	107115948	G	A	0.0019	1.402	0.2997	2.986e-06	3658	Temporomandibular disorders	G	A	0.00887875	0.0942484	0.107287	0.379688	211023	0.00594687	21.8718
IgD+ B cell %B cell	rs140191306	9	2570753	T	C	0.0179	0.4421	0.09364	2.427e-06	3658	Temporomandibular disorders	T	C	0.00583827	0.116026	0.127667	0.363446	211023	0.0060567	22.2782
IgD+ B cell %B cell	rs146946811	7	70905374	C	A	0.0521	-0.2557	0.05571	4.57804e-06	3658	Temporomandibular disorders	C	A	0.0311286	0.0427426	0.0552111	0.438833	211023	0.00572608	21.0551
IgD+ B cell %B cell	rs148496020	17	53014641	A	T	0.0193	-0.4088	0.08921	4.74799e-06	3658	Temporomandibular disorders	A	T	0.00370259	-0.237436	0.161274	0.140952	211023	0.00570775	20.9873
IgD+ B cell %B cell	rs17405603	5	145228777	T	A	0.284	0.1542	0.02757	2.38298e-08	3658	Temporomandibular disorders	T	A	0.29417	0.0130146	0.0212385	0.540021	211023	0.00847917	31.2649
IgD+ B cell %B cell	rs2450220	8	118311162	T	C	0.816	-0.152	0.03167	1.65299e-06	3658	Temporomandibular disorders	T	C	0.933926	-0.0251946	0.0390071	0.518346	211023	0.00625779	23.0226
IgD+ B cell %B cell	rs3873388	6	31308050	G	A	0.4446	-0.1344	0.02967	6.04895e-06	3658	Temporomandibular disorders	G	A	0.365235	0.0547131	0.019805	0.00573443	211023	0.00557815	20.5081
IgD+ B cell %B cell	rs4691917	4	163423643	G	A	0.9956	0.9378	0.1877	6.10394e-07	3658	Temporomandibular disorders	G	A	0.973658	-0.0482328	0.0602827	0.423647	211023	0.00677789	24.9491
IgD+ B cell %B cell	rs56209800	2	237651652	T	A	0.0547	-0.2355	0.05263	7.90806e-06	3658	Temporomandibular disorders	T	A	0.100778	0.0095604	0.0320239	0.765292	211023	0.00544378	20.0114
IgD+ B cell %B cell	rs60854442	17	53682909	C	G	0.096	-0.1872	0.04207	8.87197e-06	3658	Temporomandibular disorders	C	G	0.0995824	-0.00355149	0.0322954	0.912434	211023	0.00538367	19.7892
IgD+ B cell %B cell	rs62057183	16	30733505	T	C	0.2508	0.1273	0.02872	9.63496e-06	3658	Temporomandibular disorders	T	C	0.158138	0.01716	0.0263169	0.514367	211023	0.00534217	19.6359
IgD+ B cell %B cell	rs72757888	1	232910217	T	C	0.01	0.5864	0.1201	1.086e-06	3658	Temporomandibular disorders	T	C	0.0555275	-0.0100188	0.0420454	0.81166	211023	0.00647496	23.8267
IgD+ B cell %B cell	rs72952600	6	114201445	G	C	0.0142	0.49	0.1045	2.83302e-06	3658	Temporomandibular disorders	G	C	0.0270481	0.0513439	0.0606319	0.397099	211023	0.00597466	21.9747
IgD+ B cell %B cell	rs73426855	17	79663261	C	T	0.1471	-0.174	0.03482	6.07995e-07	3658	Temporomandibular disorders	C	T	0.222822	0.00200434	0.0233736	0.931663	211023	0.0067802	24.9576
IgD+ B cell %B cell	rs7597061	2	65774712	G	T	0.0998	0.1829	0.04129	9.66696e-06	3658	Temporomandibular disorders	G	T	0.149352	0.0170408	0.0269876	0.527759	211023	0.00533544	19.611
IgD+ B cell %B cell	rs9265870	6	31345115	G	A	0.4718	0.1454	0.03049	1.92398e-06	3658	Temporomandibular disorders	G	A	0.205684	-0.0324375	0.0238003	0.172912	211023	0.00617844	22.7288
IgD+ CD38+ B cell Absolute Count	rs10265656	7	187171	G	A	0.9375	-0.2229	0.04923	6.15106e-06	3656	Temporomandibular disorders	G	A	0.950318	-0.0284401	0.0445815	0.523516	211023	0.00557604	20.4891
IgD+ CD38+ B cell Absolute Count	rs10821937	10	61964150	T	C	0.6458	-0.1118	0.02511	8.81089e-06	3656	Temporomandibular disorders	T	C	0.752737	-0.0182397	0.0221806	0.410891	211023	0.00539306	19.8131
IgD+ CD38+ B cell Absolute Count	rs11068290	12	109790250	T	C	0.0231	0.3555	0.07815	5.55098e-06	3656	Temporomandibular disorders	T	C	0.0314272	-0.0309476	0.0544725	0.569945	211023	0.00562813	20.6816
IgD+ CD38+ B cell Absolute Count	rs11159480	14	81000318	T	G	0.8166	-0.1526	0.0323	2.399e-06	3656	Temporomandibular disorders	T	G	0.886789	-0.0725692	0.0305294	0.0174526	211023	0.00606812	22.3083
IgD+ CD38+ B cell Absolute Count	rs113965271	2	127670776	C	G	0.0286	-0.3262	0.07211	6.28507e-06	3656	Temporomandibular disorders	C	G	0.0332591	0.0120897	0.0541127	0.823212	211023	0.00556604	20.4522
IgD+ CD38+ B cell Absolute Count	rs116104104	1	214302917	T	C	0.0004	5.387	1.184	5.50503e-06	3656	Temporomandibular disorders	T	C	0.0213975	0.00189819	0.066056	0.977075	211023	0.00563031	20.6896
IgD+ CD38+ B cell Absolute Count	rs116285595	1	200889031	T	C	0.0068	0.6503	0.1415	4.44396e-06	3656	Temporomandibular disorders	T	C	0.00311307	-0.142797	0.176454	0.418367	211023	0.0057439	21.1095
IgD+ CD38+ B cell Absolute Count	rs117772462	7	48751421	A	T	0.0159	-0.4238	0.09514	8.67401e-06	3656	Temporomandibular disorders	A	T	0.00650508	-0.0627639	0.118299	0.595728	211023	0.00539807	19.8316
IgD+ CD38+ B cell Absolute Count	rs118090735	12	78396688	G	T	0.0011	1.518	0.3399	8.22602e-06	3656	Temporomandibular disorders	G	T	0.0125157	0.0118331	0.0867907	0.891552	211023	0.0054259	19.9344
IgD+ CD38+ B cell Absolute Count	rs12036556	1	98683814	T	C	0.0265	0.3487	0.07421	2.714e-06	3656	Temporomandibular disorders	T	C	0.0211708	0.117226	0.0650567	0.0715599	211023	0.00600286	22.0669
IgD+ CD38+ B cell Absolute Count	rs1294253	1	233368129	C	T	0.7254	-0.1382	0.02658	2.1e-07	3656	Temporomandibular disorders	C	T	0.811789	0.0470236	0.0246033	0.0559706	211023	0.00734007	27.019
IgD+ CD38+ B cell Absolute Count	rs140380950	2	104971345	C	T	0.0368	-0.3568	0.06296	1.567e-08	3656	Temporomandibular disorders	C	T	0.00254474	-0.188018	0.194143	0.332818	211023	0.00870795	32.0983
IgD+ CD38+ B cell Absolute Count	rs143397127	7	12807766	C	T	0.0157	-0.4626	0.09576	1.41599e-06	3656	Temporomandibular disorders	C	T	0.00155483	-0.123416	0.263342	0.639318	211023	0.00634269	23.3241
IgD+ CD38+ B cell Absolute Count	rs146959444	1	167058031	C	T	0.0023	1.249	0.2574	1.287e-06	3656	Temporomandibular disorders	C	T	0.019623	0.0428724	0.0690712	0.534798	211023	0.00639902	23.5326
IgD+ CD38+ B cell Absolute Count	rs16868356	8	101758236	C	T	0.0198	0.4146	0.08532	1.226e-06	3656	Temporomandibular disorders	C	T	0.00649149	0.0281129	0.118581	0.812597	211023	0.00641734	23.6004
IgD+ CD38+ B cell Absolute Count	rs1919856	1	247537604	G	A	0.108	0.1675	0.03766	8.94499e-06	3656	Temporomandibular disorders	G	A	0.0520324	-0.017707	0.0432319	0.682112	211023	0.0053817	19.7711
IgD+ CD38+ B cell Absolute Count	rs2395904	8	129605573	G	T	0.2657	-0.1279	0.02666	1.69001e-06	3656	Temporomandibular disorders	G	T	0.266097	-0.0215709	0.0217921	0.322246	211023	0.00625589	23.0029
IgD+ CD38+ B cell Absolute Count	rs374727947	3	164084133	G	T	0.0098	0.6111	0.1307	3.02197e-06	3656	Temporomandibular disorders	G	T	0.00845963	-0.164458	0.108264	0.12875	211023	0.00594399	21.8492
IgD+ CD38+ B cell Absolute Count	rs61878035	11	15307352	A	G	0.1886	0.1453	0.03068	2.24202e-06	3656	Temporomandibular disorders	A	G	0.220808	0.0131403	0.0231698	0.570627	211023	0.00609759	22.4173
IgD+ CD38+ B cell Absolute Count	rs7169431	15	56048698	G	A	0.9219	-0.2007	0.04408	5.45896e-06	3656	Temporomandibular disorders	G	A	0.945885	0.052228	0.0427803	0.222146	211023	0.00563832	20.7192
IgD+ CD38+ B cell Absolute Count	rs73066743	7	15054281	G	C	0.0197	0.3879	0.08742	9.40698e-06	3656	Temporomandibular disorders	G	C	0.0681964	-0.0422488	0.0379312	0.265354	211023	0.00535648	19.678
IgD+ CD38+ B cell Absolute Count	rs733555	2	16282959	T	G	0.2637	-0.1396	0.02714	2.85299e-07	3656	Temporomandibular disorders	T	G	0.451078	0.0210629	0.0193441	0.276218	211023	0.00718478	26.4432
IgD+ CD38+ B cell Absolute Count	rs76112278	4	15913446	A	G	0.0194	-0.4579	0.08605	1.09099e-07	3656	Temporomandibular disorders	A	G	0.0158601	0.00787154	0.078825	0.920455	211023	0.00768569	28.301
IgD+ CD38+ B cell Absolute Count	rs76608654	16	55416567	C	T	0.0494	0.2489	0.05423	4.56405e-06	3656	Temporomandibular disorders	C	T	0.0534859	0.0270605	0.0431097	0.530192	211023	0.00572887	21.0539
IgD+ CD38+ B cell Absolute Count	rs76660971	5	18919417	A	G	0.2299	-0.1264	0.02828	8.14798e-06	3656	Temporomandibular disorders	A	G	0.135859	-0.00236055	0.028249	0.933404	211023	0.00543454	19.9663
IgD+ CD38+ B cell Absolute Count	rs7667070	4	38378212	C	T	0.0361	-0.2956	0.06254	2.36298e-06	3656	Temporomandibular disorders	C	T	0.0430756	0.0224985	0.0471495	0.633238	211023	0.00607353	22.3283
IgD+ CD38+ B cell Absolute Count	rs78188887	2	154780227	G	A	0.0014	1.533	0.3206	1.80198e-06	3656	Temporomandibular disorders	G	A	0.026647	0.171429	0.0574955	0.00286735	211023	0.00621503	22.8518
IgD+ CD38+ B cell Absolute Count	rs78658073	5	498658	A	G	0.001	1.665	0.362	4.385e-06	3656	Temporomandibular disorders	A	G	0.0204292	-0.0488352	0.0695169	0.482371	211023	0.00575307	21.1433
IgD+ CD38+ B cell Absolute Count	rs794185	3	4395674	C	T	0.3362	-0.1116	0.02511	9.05899e-06	3656	Temporomandibular disorders	C	T	0.415083	0.00980567	0.0195308	0.615623	211023	0.00537389	19.7423
IgD+ CD38+ B cell Absolute Count	rs80330977	5	158849602	A	G	0.0814	-0.2576	0.04422	6.158e-09	3656	Temporomandibular disorders	A	G	0.0570689	0.0025744	0.0415208	0.950561	211023	0.00919677	33.9169
IgD+ CD38dim B cell %B cell	rs2301101	5	84124589	G	T	0.1097	-0.187	0.03994	2.93501e-06	3657	Temporomandibular disorders	G	T	0.0614863	-0.0213102	0.0403121	0.597061	211023	0.00595863	21.9094
IgD+ CD38dim B cell %B cell	rs329966	19	52567364	G	A	0.5425	-0.1265	0.02461	2.90402e-07	3657	Temporomandibular disorders	G	A	0.663409	-0.00189674	0.0202988	0.925553	211023	0.00717309	26.4071
IgD+ CD38dim B cell %B cell	rs4811007	20	50223067	G	A	0.4837	0.1261	0.02461	3.12702e-07	3657	Temporomandibular disorders	G	A	0.509993	0.0255997	0.0191918	0.182242	211023	0.00712812	26.2403
IgD+ CD38dim B cell %B cell	rs60521331	17	8736587	A	G	0.5022	0.1107	0.02463	7.24202e-06	3657	Temporomandibular disorders	A	G	0.493588	0.0164291	0.019221	0.392691	211023	0.0054935	20.1897
IgD+ CD38dim B cell %B cell	rs61912200	12	1527960	A	T	0.0022	1.216	0.2655	4.81903e-06	3657	Temporomandibular disorders	A	T	0.0333459	-0.0325596	0.0542687	0.548526	211023	0.00570334	20.9653
IgD+ CD38dim B cell %B cell	rs62488766	8	12660786	G	A	0.0283	-0.3635	0.08066	6.80205e-06	3657	Temporomandibular disorders	G	A	0.0261207	0.0469191	0.0641334	0.464421	211023	0.00552284	20.2981
IgD+ CD38dim B cell %B cell	rs6835759	4	169407058	G	A	0.4701	0.1189	0.02486	1.79498e-06	3657	Temporomandibular disorders	G	A	0.287293	0.00816727	0.021249	0.700711	211023	0.00621625	22.8625
IgD+ CD38dim B cell %B cell	rs6998850	8	60935469	G	A	0.3018	0.1204	0.02683	7.45899e-06	3657	Temporomandibular disorders	G	A	0.286346	0.0363486	0.0211971	0.0863853	211023	0.00547648	20.1268
IgD+ CD38dim B cell %B cell	rs73909843	20	50938227	C	T	0.0764	0.2092	0.0466	7.39095e-06	3657	Temporomandibular disorders	C	T	0.069307	-0.0305103	0.0380014	0.422048	211023	0.00548075	20.1425
IgD+ CD38dim B cell %B cell	rs75766272	1	7949925	T	C	0.0201	0.3861	0.08587	7.14299e-06	3657	Temporomandibular disorders	T	C	0.0726129	-0.0567572	0.0369883	0.124915	211023	0.00549791	20.2059
IgD+ CD38dim B cell %B cell	rs7595353	2	228367334	C	T	0.3054	-0.1211	0.02671	6.02005e-06	3657	Temporomandibular disorders	C	T	0.226909	-0.0149952	0.0231474	0.517107	211023	0.00558961	20.5448
IgD+ CD38dim B cell %B cell	rs78269238	14	65207086	T	C	0.0582	-0.2771	0.05349	2.34498e-07	3657	Temporomandibular disorders	T	C	0.0221069	-0.0197319	0.065198	0.76216	211023	0.00728497	26.8219
IgD+ CD38dim B cell %B cell	rs78958229	21	37991655	T	C	0.044	0.2934	0.0591	7.21705e-07	3657	Temporomandibular disorders	T	C	0.00672516	-0.161731	0.119759	0.176863	211023	0.00669427	24.6325
IgD+ CD38dim B cell %B cell	rs9865821	3	6972444	A	C	0.6459	0.115	0.02558	7.16193e-06	3657	Temporomandibular disorders	A	C	0.45932	-0.0383612	0.0198372	0.0531374	211023	0.00549637	20.2003
IgD+ CD38dim B cell Absolute Count	rs115150472	5	146759225	T	C	0.0004	2.534	0.5718	9.63008e-06	3656	Temporomandibular disorders	T	C	0.0280301	-0.093927	0.0580942	0.10592	211023	0.00534308	19.6285
IgD+ CD38dim B cell Absolute Count	rs116851238	10	33503086	T	C	0.0176	-0.4319	0.08996	1.64399e-06	3656	Temporomandibular disorders	T	C	0.00534705	-0.0993416	0.135795	0.464441	211023	0.00626516	23.0372
IgD+ CD38dim B cell Absolute Count	rs117518951	16	55415281	C	T	0.049	0.2458	0.0546	6.92708e-06	3656	Temporomandibular disorders	C	T	0.0532876	0.0248303	0.0431933	0.565383	211023	0.00551279	20.2554
IgD+ CD38dim B cell Absolute Count	rs12197153	6	100373584	A	G	0.0007	2.216	0.4431	5.95895e-07	3656	Temporomandibular disorders	A	G	0.0869312	-0.0215268	0.034263	0.529821	211023	0.00679468	24.9976
IgD+ CD38dim B cell Absolute Count	rs12208085	6	100896250	A	C	0.0008	1.919	0.4108	3.10299e-06	3656	Temporomandibular disorders	A	C	0.0405052	-0.0476795	0.0493562	0.33403	211023	0.00593333	21.8098
IgD+ CD38dim B cell Absolute Count	rs12516105	5	160771873	C	T	0.1737	0.1537	0.03194	1.554e-06	3656	Temporomandibular disorders	C	T	0.256132	-0.00249485	0.0220918	0.910085	211023	0.00629404	23.1441
IgD+ CD38dim B cell Absolute Count	rs12799241	11	120110021	A	G	0.2619	0.13	0.0273	1.99301e-06	3656	Temporomandibular disorders	A	G	0.190377	-0.0174298	0.0245634	0.477964	211023	0.0061641	22.6633
IgD+ CD38dim B cell Absolute Count	rs12906621	15	36885212	A	G	0.1091	0.1764	0.03817	3.91102e-06	3656	Temporomandibular disorders	A	G	0.088133	0.022676	0.0341978	0.507276	211023	0.00580787	21.3459
IgD+ CD38dim B cell Absolute Count	rs139801247	9	135856008	C	T	0.0208	0.3801	0.0836	5.63002e-06	3656	Temporomandibular disorders	C	T	0.0384386	0.0170878	0.0500594	0.73284	211023	0.00562248	20.6607
IgD+ CD38dim B cell Absolute Count	rs141880653	5	167543732	T	C	0.001	1.849	0.3979	3.49004e-06	3656	Temporomandibular disorders	T	C	0.00564733	0.245541	0.132509	0.0638807	211023	0.00587168	21.5818
IgD+ CD38dim B cell Absolute Count	rs143176410	16	84271633	C	G	0.001	1.912	0.3929	1.185e-06	3656	Temporomandibular disorders	C	G	0.00699468	0.0879626	0.113332	0.43766	211023	0.00643578	23.6687
IgD+ CD38dim B cell Absolute Count	rs143397127	7	12807766	C	T	0.0157	-0.4549	0.09626	2.37602e-06	3656	Temporomandibular disorders	C	T	0.00155483	-0.123416	0.263342	0.639318	211023	0.0060714	22.3204
IgD+ CD38dim B cell Absolute Count	rs147207149	5	129451060	G	A	0.0075	0.6732	0.1407	1.78398e-06	3656	Temporomandibular disorders	G	A	0.0166646	-0.0391752	0.0743787	0.598403	211023	0.00622276	22.8803
IgD+ CD38dim B cell Absolute Count	rs150663332	8	2097003	T	C	0.084	-0.1942	0.0428	5.88098e-06	3656	Temporomandibular disorders	T	C	0.0883755	0.0123297	0.0339279	0.7163	211023	0.00559972	20.5766
IgD+ CD38dim B cell Absolute Count	rs1510970	5	118881043	A	G	0.087	-0.1966	0.04234	3.57001e-06	3656	Temporomandibular disorders	A	G	0.164663	0.0157189	0.0258858	0.543691	211023	0.00586281	21.549
IgD+ CD38dim B cell Absolute Count	rs17056318	5	158858945	C	T	0.081	-0.2225	0.04431	5.37403e-07	3656	Temporomandibular disorders	C	T	0.0570796	0.00254024	0.0415131	0.951207	211023	0.0068496	25.2011
IgD+ CD38dim B cell Absolute Count	rs190448231	7	88239228	G	T	0.028	0.327	0.07351	8.89406e-06	3656	Temporomandibular disorders	G	T	0.00834632	0.00934696	0.108021	0.931046	211023	0.00538334	19.7772
IgD+ CD38dim B cell Absolute Count	rs2395904	8	129605573	G	T	0.2657	-0.1253	0.0268	3.02503e-06	3656	Temporomandibular disorders	G	T	0.266097	-0.0215709	0.0217921	0.322246	211023	0.00594343	21.8472
IgD+ CD38dim B cell Absolute Count	rs34764986	20	61351498	C	T	0.0699	-0.2175	0.04671	3.31497e-06	3656	Temporomandibular disorders	C	T	0.0292692	-0.0966122	0.0570536	0.0903878	211023	0.00589555	21.6701
IgD+ CD38dim B cell Absolute Count	rs4792571	17	15027917	T	G	0.4699	0.1093	0.02377	4.41804e-06	3656	Temporomandibular disorders	T	G	0.477122	0.00567773	0.0192654	0.768214	211023	0.00575005	21.1322
IgD+ CD38dim B cell Absolute Count	rs655580	19	52535857	A	G	0.4571	0.1183	0.0239	7.70495e-07	3656	Temporomandibular disorders	A	G	0.346703	0.0115258	0.0201846	0.567985	211023	0.00665682	24.487
IgD+ CD38dim B cell Absolute Count	rs72691696	1	166629445	T	C	0.0014	1.476	0.332	9.04899e-06	3656	Temporomandibular disorders	T	C	0.0368737	-0.0152015	0.051391	0.767381	211023	0.00537711	19.7542
IgD+ CD38dim B cell Absolute Count	rs75474045	13	71854164	A	G	0.0126	0.5528	0.1063	2.08502e-07	3656	Temporomandibular disorders	A	G	0.0215214	-0.0123039	0.0689704	0.858414	211023	0.00734282	27.0291
IgD+ CD38dim B cell Absolute Count	rs7690529	4	90491241	G	A	0.0115	0.5256	0.1173	7.71898e-06	3656	Temporomandibular disorders	G	A	0.00448049	0.113244	0.143228	0.429144	211023	0.00546173	20.0668
IgD+ CD38dim B cell Absolute Count	rs77983244	17	7412708	A	G	0.0325	-0.2904	0.06537	9.19496e-06	3656	Temporomandibular disorders	A	G	0.0855043	-0.00401004	0.0349171	0.908568	211023	0.00536898	19.7242
IgD+ CD38dim B cell Absolute Count	rs8076302	17	81291901	T	C	0.185	-0.1385	0.03056	6.00703e-06	3656	Temporomandibular disorders	T	C	0.246417	0.0580772	0.022274	0.00912326	211023	0.00558668	20.5284
IgD+ CD38- B cell %B cell	rs10111625	8	78683169	G	A	0.5384	-0.1169	0.02611	7.72094e-06	3657	Temporomandibular disorders	G	A	0.733852	0.00995947	0.0217141	0.646475	211023	0.0054515	20.0345
IgD+ CD38- B cell %B cell	rs10254361	7	119924151	T	G	0.2404	0.1333	0.02899	4.40099e-06	3657	Temporomandibular disorders	T	G	0.290539	-0.0476679	0.0212613	0.0249609	211023	0.00574825	21.1313
IgD+ CD38- B cell %B cell	rs10444793	15	44225491	A	G	0.018	-0.4608	0.09102	4.34901e-07	3657	Temporomandibular disorders	A	G	0.0163688	0.00496733	0.0758599	0.947792	211023	0.00695974	25.6161
IgD+ CD38- B cell %B cell	rs113398446	6	161450723	C	A	0.1687	0.1793	0.03256	3.91201e-08	3657	Temporomandibular disorders	C	A	0.183592	0.00493807	0.0253477	0.845539	211023	0.00822395	30.3078
IgD+ CD38- B cell %B cell	rs115802369	6	5380657	G	A	0.0175	-0.4129	0.0922	7.76497e-06	3657	Temporomandibular disorders	G	A	0.00242555	0.0932966	0.197104	0.635973	211023	0.00545416	20.0443
IgD+ CD38- B cell %B cell	rs147135384	15	39903436	C	T	0.0004	-2.756	0.6192	8.78294e-06	3657	Temporomandibular disorders	C	T	0.031227	-0.0077989	0.0548297	0.886892	211023	0.00538797	19.7997
IgD+ CD38- B cell %B cell	rs148952274	9	37982530	T	C	0.0004	-2.911	0.6469	7.01003e-06	3657	Temporomandibular disorders	T	C	0.0138397	0.0528888	0.0825099	0.521524	211023	0.00550664	20.2382
IgD+ CD38- B cell %B cell	rs1512044	3	188906636	A	G	0.1084	0.202	0.03882	2.07e-07	3657	Temporomandibular disorders	A	G	0.0648349	-0.00369373	0.0391472	0.924827	211023	0.00734959	27.0616
IgD+ CD38- B cell %B cell	rs181771926	16	52260641	A	G	0.0126	-0.5276	0.1101	1.73002e-06	3657	Temporomandibular disorders	A	G	0.0090517	-0.0938905	0.101343	0.354204	211023	0.0062401	22.9508
IgD+ CD38- B cell %B cell	rs1959342	14	20205706	T	A	0.3589	0.112	0.02529	9.81002e-06	3657	Temporomandibular disorders	T	A	0.325158	0.0256183	0.0205726	0.213035	211023	0.00533446	19.602
IgD+ CD38- B cell %B cell	rs2251199	8	14813772	G	A	0.628	0.1168	0.02572	5.73799e-06	3657	Temporomandibular disorders	G	A	0.625658	-0.00638974	0.0199676	0.748964	211023	0.00560759	20.6113
IgD+ CD38- B cell %B cell	rs329966	19	52567364	G	A	0.5425	0.1246	0.02445	3.62702e-07	3657	Temporomandibular disorders	G	A	0.663409	-0.00189674	0.0202988	0.925553	211023	0.00705148	25.9562
IgD+ CD38- B cell %B cell	rs346044	19	43689492	C	T	0.7736	-0.1388	0.02923	2.11402e-06	3657	Temporomandibular disorders	C	T	0.718648	0.0058268	0.0213456	0.784872	211023	0.00612811	22.5364
IgD+ CD38- B cell %B cell	rs34843244	5	90971551	T	A	0.033	0.308	0.06835	6.80597e-06	3657	Temporomandibular disorders	T	A	0.0147762	0.0094983	0.0801029	0.905611	211023	0.00552198	20.2949
IgD+ CD38- B cell %B cell	rs35050775	20	8023233	T	G	0.0268	0.3463	0.07724	7.53894e-06	3657	Temporomandibular disorders	T	G	0.0100496	0.158934	0.097405	0.102747	211023	0.00546657	20.0901
IgD+ CD38- B cell %B cell	rs3918149	6	32968596	A	G	0.2413	0.1452	0.0316	4.50205e-06	3657	Temporomandibular disorders	A	G	0.100519	-0.00492523	0.032034	0.877807	211023	0.00574029	21.1019
IgD+ CD38- B cell %B cell	rs62502412	8	28407958	T	A	0.2759	0.1209	0.02712	8.58401e-06	3657	Temporomandibular disorders	T	A	0.285735	0.00695881	0.0213524	0.744497	211023	0.00540499	19.8626
IgD+ CD38- B cell %B cell	rs6933763	6	32755075	G	A	0.1014	0.2096	0.04441	2.45301e-06	3657	Temporomandibular disorders	G	A	0.0465302	0.00566821	0.0460735	0.902087	211023	0.00605423	22.263
IgD+ CD38- B cell %B cell	rs7012048	8	29774323	C	T	0.1874	0.1407	0.0311	6.25403e-06	3657	Temporomandibular disorders	C	T	0.15379	0.0161211	0.0266756	0.545618	211023	0.00556568	20.4564
IgD+ CD38- B cell %B cell	rs73909843	20	50938227	C	T	0.0764	-0.2138	0.04629	4.00904e-06	3657	Temporomandibular disorders	C	T	0.069307	-0.0305103	0.0380014	0.422048	211023	0.00579949	21.3208
IgD+ CD38- B cell %B cell	rs76376526	4	108487511	T	C	0.0133	0.4948	0.1101	7.20593e-06	3657	Temporomandibular disorders	T	C	0.00120251	-0.139001	0.295923	0.638556	211023	0.00549247	20.1859
IgD+ CD38- B cell %B cell	rs77762131	14	95739501	C	G	0.045	0.3388	0.05748	4.101e-09	3657	Temporomandibular disorders	C	G	0.00775152	0.0517121	0.11055	0.639948	211023	0.0094107	34.7229
IgD+ CD38- B cell %B cell	rs78009119	5	137085809	G	T	0.0137	-0.4914	0.1063	3.88401e-06	3657	Temporomandibular disorders	G	T	0.00217881	0.282671	0.206224	0.17047	211023	0.00580963	21.3583
IgD+ CD38- B cell %B cell	rs79870102	12	65947729	G	A	0.0033	0.9733	0.216	6.83502e-06	3657	Temporomandibular disorders	G	A	0.0162377	-0.0756626	0.0768016	0.324541	211023	0.00552149	20.2931
IgD+ CD38- B cell %B cell	rs80032720	6	32417156	A	G	0.0734	0.2539	0.05434	3.08901e-06	3657	Temporomandibular disorders	A	G	0.00273126	0.0088424	0.187537	0.962394	211023	0.00593439	21.8197
IgD+ CD38- B cell Absolute Count	rs10444793	15	44225491	A	G	0.0181	-0.4107	0.09229	8.83792e-06	3656	Temporomandibular disorders	A	G	0.0163688	0.00496733	0.0758599	0.947792	211023	0.00538751	19.7926
IgD+ CD38- B cell Absolute Count	rs10493766	1	85479977	G	A	0.233	-0.1336	0.02933	5.433e-06	3656	Temporomandibular disorders	G	A	0.308594	-0.00319074	0.0208475	0.878358	211023	0.00564319	20.7372
IgD+ CD38- B cell Absolute Count	rs10866982	8	5269878	A	G	0.4751	-0.1114	0.02467	6.49307e-06	3656	Temporomandibular disorders	A	G	0.475301	-0.00931684	0.0193294	0.629805	211023	0.00554639	20.3795
IgD+ CD38- B cell Absolute Count	rs1158784	6	32790984	T	A	0.1554	0.174	0.03801	4.88405e-06	3656	Temporomandibular disorders	T	A	0.321821	0.0301127	0.0205673	0.143166	211023	0.00569921	20.9443
IgD+ CD38- B cell Absolute Count	rs12216018	6	130193445	T	C	0.1415	-0.1686	0.03603	2.988e-06	3656	Temporomandibular disorders	T	C	0.230451	0.0284062	0.0228579	0.213967	211023	0.0059537	21.8851
IgD+ CD38- B cell Absolute Count	rs12763172	10	83687763	C	T	0.7213	0.1258	0.02784	6.38499e-06	3656	Temporomandibular disorders	C	T	0.546489	-0.0152519	0.0192887	0.42911	211023	0.0055539	20.4073
IgD+ CD38- B cell Absolute Count	rs12874404	13	108341146	G	A	0.3256	0.1363	0.02669	3.41602e-07	3656	Temporomandibular disorders	G	A	0.0359307	0.00479309	0.0524943	0.927249	211023	0.00708274	26.065
IgD+ CD38- B cell Absolute Count	rs144625305	7	7832045	T	C	0.0086	0.6074	0.1364	8.70001e-06	3656	Temporomandibular disorders	T	C	0.01397	0.0211444	0.0830356	0.798999	211023	0.00539468	19.8191
IgD+ CD38- B cell Absolute Count	rs146687492	11	125749799	T	G	0.0291	-0.3372	0.07361	4.76903e-06	3656	Temporomandibular disorders	T	G	0.0514489	-0.00328951	0.0430157	0.939043	211023	0.00570702	20.9732
IgD+ CD38- B cell Absolute Count	rs146997636	21	39237371	C	T	0.0081	0.6403	0.1394	4.48704e-06	3656	Temporomandibular disorders	C	T	0.0187277	0.0459454	0.0706735	0.515623	211023	0.00573768	21.0865
IgD+ CD38- B cell Absolute Count	rs149701635	3	44699591	G	C	0.0263	-0.3526	0.07768	5.84804e-06	3656	Temporomandibular disorders	G	C	0.00784146	-0.0665195	0.11055	0.547366	211023	0.00560402	20.5925
IgD+ CD38- B cell Absolute Count	rs1529727	19	11053391	G	T	0.5581	0.1176	0.02521	3.20701e-06	3656	Temporomandibular disorders	G	T	0.543016	-0.0209233	0.0192625	0.277381	211023	0.00591678	21.7486
IgD+ CD38- B cell Absolute Count	rs62235484	21	39711123	A	G	0.0175	0.4628	0.09388	8.58005e-07	3656	Temporomandibular disorders	A	G	0.0565432	-0.0855501	0.0413636	0.0386162	211023	0.00660324	24.2886
IgD+ CD38- B cell Absolute Count	rs71615254	4	177737259	C	A	0.0406	-0.278	0.0622	8.085e-06	3656	Temporomandibular disorders	C	A	0.0768218	0.0037011	0.0362408	0.918657	211023	0.00543421	19.9651
IgD+ CD38- B cell Absolute Count	rs77183131	3	97968232	C	G	0.0243	0.3827	0.08209	3.25297e-06	3656	Temporomandibular disorders	C	G	0.0724304	0.00727508	0.0371235	0.844634	211023	0.00590957	21.7219
IgD+ CD38- B cell Absolute Count	rs77762131	14	95739501	C	G	0.045	0.3229	0.05806	2.85299e-08	3656	Temporomandibular disorders	C	G	0.00775152	0.0517121	0.11055	0.639948	211023	0.00838913	30.9132
IgD+ CD38- B cell Absolute Count	rs7809268	7	96673295	C	T	0.0687	-0.2247	0.04918	5.07201e-06	3656	Temporomandibular disorders	C	T	0.219422	-0.00495842	0.0231175	0.830167	211023	0.00567741	20.8637
IgD+ CD38- B cell Absolute Count	rs7909504	10	31885682	A	G	0.1358	-0.165	0.03707	8.79103e-06	3656	Temporomandibular disorders	A	G	0.230115	0.0128132	0.0227682	0.573593	211023	0.00538976	19.8009
IgD+ CD38- B cell Absolute Count	rs79207264	3	96687564	A	G	0.1184	0.1854	0.03946	2.73602e-06	3656	Temporomandibular disorders	A	G	0.0457858	-0.0267063	0.0470518	0.570311	211023	0.00600184	22.0632
Unswitched memory B cell %B cell	rs11159252	14	77211648	G	T	0.869	-0.1691	0.03713	5.41801e-06	3657	Temporomandibular disorders	G	T	0.886376	0.0162251	0.0301957	0.591039	211023	0.0056397	20.73
Unswitched memory B cell %B cell	rs117004076	14	97235889	G	A	0.0146	0.4523	0.102	9.52708e-06	3657	Temporomandibular disorders	G	A	0.0319169	-0.0162222	0.0554572	0.769891	211023	0.00534809	19.6524
Unswitched memory B cell %B cell	rs11779181	8	9205517	T	C	0.4003	-0.1402	0.03143	8.41008e-06	3657	Temporomandibular disorders	T	C	0.334221	-0.0104589	0.0205447	0.610696	211023	0.0054116	19.887
Unswitched memory B cell %B cell	rs12380223	9	7639660	A	T	0.0096	-0.5815	0.128	5.76196e-06	3657	Temporomandibular disorders	A	T	0.0216342	-0.0586779	0.0662091	0.375482	211023	0.00561191	20.6273
Unswitched memory B cell %B cell	rs12539793	7	25932240	T	C	0.0115	-0.5404	0.1145	2.47002e-06	3657	Temporomandibular disorders	T	C	0.0731025	0.0045662	0.0372931	0.90255	211023	0.00605421	22.2629
Unswitched memory B cell %B cell	rs138380722	20	58215069	A	G	0.0007	-1.906	0.4167	4.94197e-06	3657	Temporomandibular disorders	A	G	0.0223877	-0.0978359	0.0659303	0.137828	211023	0.00568848	20.9103
Unswitched memory B cell %B cell	rs143553941	12	108974343	C	G	0.013	0.5187	0.1092	2.093e-06	3657	Temporomandibular disorders	C	G	0.0144563	0.150664	0.0816381	0.0649621	211023	0.00613184	22.5502
Unswitched memory B cell %B cell	rs143666202	14	77112884	A	G	0.0503	0.2759	0.0579	1.957e-06	3657	Temporomandibular disorders	A	G	0.128716	0.0801177	0.0280991	0.00435472	211023	0.00617068	22.6939
Unswitched memory B cell %B cell	rs146430312	1	235896914	T	G	0.0027	1.017	0.2222	4.87203e-06	3657	Temporomandibular disorders	T	G	0.0696582	-0.0207982	0.037858	0.58275	211023	0.00569571	20.9371
Unswitched memory B cell %B cell	rs146720368	22	31607477	T	C	0.0042	0.852	0.1923	9.65895e-06	3657	Temporomandibular disorders	T	C	0.0598038	0.0335951	0.0405813	0.407757	211023	0.00533913	19.6193
Unswitched memory B cell %B cell	rs150839591	17	410248	G	T	0.0552	0.2459	0.05396	5.33998e-06	3657	Temporomandibular disorders	G	T	0.00529074	0.113974	0.134923	0.398258	211023	0.00564663	20.7556
Unswitched memory B cell %B cell	rs1596383	18	7993105	A	G	0.6259	0.1208	0.02585	3.06302e-06	3657	Temporomandibular disorders	A	G	0.61201	-0.0244044	0.0196925	0.215243	211023	0.00593611	21.8261
Unswitched memory B cell %B cell	rs1679013	9	22206988	T	C	0.5945	-0.1252	0.02555	9.97103e-07	3657	Temporomandibular disorders	T	C	0.432149	0.0027775	0.0196372	0.887522	211023	0.00652318	23.9988
Unswitched memory B cell %B cell	rs17006489	2	28081763	G	A	0.1354	-0.1728	0.03779	4.976e-06	3657	Temporomandibular disorders	G	A	0.129078	-0.0279212	0.0287902	0.332138	211023	0.00568503	20.8976
Unswitched memory B cell %B cell	rs17073356	13	49746825	C	T	0.0286	0.3703	0.07636	1.29199e-06	3657	Temporomandibular disorders	C	T	0.0844725	-0.0301682	0.0342687	0.378674	211023	0.0063895	23.5038
Unswitched memory B cell %B cell	rs183471524	4	27107023	G	A	0.0905	-0.1978	0.04411	7.52905e-06	3657	Temporomandibular disorders	G	A	0.0369899	-0.0789516	0.051419	0.124672	211023	0.00546855	20.0974
Unswitched memory B cell %B cell	rs1883832	20	46118343	C	T	0.6318	-0.1236	0.02682	4.23701e-06	3657	Temporomandibular disorders	C	T	0.730415	-1.27154e-05	0.0216541	0.999531	211023	0.00577404	21.2267
Unswitched memory B cell %B cell	rs1930922	9	90534804	G	A	0.2419	-0.137	0.0295	3.54797e-06	3657	Temporomandibular disorders	G	A	0.272131	-0.0209888	0.0216116	0.331456	211023	0.00586298	21.5556
Unswitched memory B cell %B cell	rs2785947	13	54360228	T	G	0.1396	0.1618	0.03656	9.891e-06	3657	Temporomandibular disorders	T	G	0.16647	-0.0429017	0.0259818	0.0986938	211023	0.00532721	19.5752
Unswitched memory B cell %B cell	rs2793491	13	24251913	T	C	0.2052	-0.1335	0.02997	8.71806e-06	3657	Temporomandibular disorders	T	C	0.253699	0.00617932	0.0221879	0.780628	211023	0.00539652	19.8313
Unswitched memory B cell %B cell	rs2812212	13	50336389	G	A	0.3634	-0.1212	0.02627	4.13599e-06	3657	Temporomandibular disorders	G	A	0.480287	-0.021785	0.019199	0.256502	211023	0.00578682	21.2739
Unswitched memory B cell %B cell	rs45608038	2	73451886	G	A	0.0421	0.294	0.06266	2.80698e-06	3657	Temporomandibular disorders	G	A	0.0368596	0.0754314	0.0513913	0.142163	211023	0.00598387	22.0027
Unswitched memory B cell %B cell	rs4710879	6	170110803	T	C	0.5621	-0.1204	0.0253	2.03301e-06	3657	Temporomandibular disorders	T	C	0.604527	0.00617464	0.0195795	0.752487	211023	0.00615468	22.6347
Unswitched memory B cell %B cell	rs72844588	2	137662584	A	G	0.0913	0.2054	0.04341	2.31398e-06	3657	Temporomandibular disorders	A	G	0.150578	-0.00854578	0.0269789	0.751427	211023	0.00608479	22.3761
Unswitched memory B cell %B cell	rs73032183	6	169056735	C	T	0.1509	0.1675	0.03506	1.852e-06	3657	Temporomandibular disorders	C	T	0.0710359	-0.0394186	0.0379203	0.298567	211023	0.00620267	22.8123
Unswitched memory B cell %B cell	rs73041424	3	16372762	G	A	0.0488	-0.2606	0.05834	8.18502e-06	3657	Temporomandibular disorders	G	A	0.0254684	0.100743	0.0608869	0.0980077	211023	0.0054266	19.9424
Unswitched memory B cell %B cell	rs73192651	13	49638749	T	C	0.02	0.5551	0.08989	7.31493e-10	3657	Temporomandibular disorders	T	C	0.0168513	-0.132692	0.0752963	0.0780243	211023	0.0103202	38.1138
Unswitched memory B cell %B cell	rs7322292	13	50796763	T	C	0.3275	-0.1256	0.02669	2.61403e-06	3657	Temporomandibular disorders	T	C	0.431268	-0.044367	0.0193898	0.0221279	211023	0.00601915	22.1332
Unswitched memory B cell %B cell	rs73518104	13	69603446	A	G	0.0708	0.2174	0.04847	7.48204e-06	3657	Temporomandibular disorders	A	G	0.0183089	0.10536	0.0724037	0.145622	211023	0.00547099	20.1065
Unswitched memory B cell %B cell	rs7412746	1	150887995	T	C	0.5153	-0.1152	0.02573	7.80998e-06	3657	Temporomandibular disorders	T	C	0.555309	0.00789559	0.0193521	0.683276	211023	0.00545163	20.0349
Unswitched memory B cell %B cell	rs75766272	1	7949925	T	C	0.0201	-0.4409	0.08695	4.15002e-07	3657	Temporomandibular disorders	T	C	0.0726129	-0.0567572	0.0369883	0.124915	211023	0.00698189	25.6982
Unswitched memory B cell %B cell	rs77201712	2	156455310	C	T	0.0392	0.2907	0.06322	4.38995e-06	3657	Temporomandibular disorders	C	T	0.0772032	-0.0297599	0.0360453	0.409018	211023	0.00574847	21.1321
Unswitched memory B cell %B cell	rs77762131	14	95739501	C	G	0.045	0.3067	0.05822	1.457e-07	3657	Temporomandibular disorders	C	G	0.00775152	0.0517121	0.11055	0.639948	211023	0.00753139	27.7361
Unswitched memory B cell %B cell	rs895377	5	58754703	A	G	0.3683	-0.1186	0.02612	5.77604e-06	3657	Temporomandibular disorders	A	G	0.420047	0.000678499	0.0196309	0.972428	211023	0.00560604	20.6056
Unswitched memory B cell Absolute Count	rs112839090	12	119290178	A	G	0.1972	-0.1468	0.03096	2.18902e-06	3656	Temporomandibular disorders	A	G	0.112083	-0.0458584	0.030812	0.136664	211023	0.00611197	22.4705
Unswitched memory B cell Absolute Count	rs11657118	17	2810824	C	T	0.475	-0.1112	0.02412	4.20998e-06	3656	Temporomandibular disorders	C	T	0.402697	0.0348491	0.0196005	0.0754084	211023	0.00578005	21.2431
Unswitched memory B cell Absolute Count	rs11737576	4	55057034	T	C	0.0584	-0.2347	0.05231	7.42506e-06	3656	Temporomandibular disorders	T	C	0.171507	0.00128509	0.0258614	0.960368	211023	0.00547603	20.1196
Unswitched memory B cell Absolute Count	rs11794578	9	808529	G	T	0.4521	0.1114	0.02446	5.41701e-06	3656	Temporomandibular disorders	G	T	0.561701	0.0107267	0.0193573	0.579482	211023	0.0056415	20.731
Unswitched memory B cell Absolute Count	rs118092259	8	88420490	G	T	0.0414	-0.2912	0.06306	4.00101e-06	3656	Temporomandibular disorders	G	T	0.00751887	0.0403085	0.109652	0.713168	211023	0.00579886	21.3126
Unswitched memory B cell Absolute Count	rs12874404	13	108341146	G	A	0.3256	0.1523	0.02639	8.62303e-09	3656	Temporomandibular disorders	G	A	0.0359307	0.00479309	0.0524943	0.927249	211023	0.00902768	33.2877
Unswitched memory B cell Absolute Count	rs144625305	7	7832045	T	C	0.0086	0.5999	0.1347	8.69901e-06	3656	Temporomandibular disorders	T	C	0.01397	0.0211444	0.0830356	0.798999	211023	0.00539593	19.8237
Unswitched memory B cell Absolute Count	rs145371905	13	69751640	T	G	0.0194	0.4126	0.08871	3.42997e-06	3656	Temporomandibular disorders	T	G	0.00481139	0.0248475	0.140224	0.859353	211023	0.00588227	21.621
Unswitched memory B cell Absolute Count	rs17124404	14	88278570	A	T	0.171	-0.1465	0.03263	7.34801e-06	3656	Temporomandibular disorders	A	T	0.112195	-0.0324974	0.0305322	0.287163	211023	0.00548336	20.1467
Unswitched memory B cell Absolute Count	rs4076316	6	167447406	A	T	0.3005	-0.1331	0.02714	9.72904e-07	3656	Temporomandibular disorders	A	T	0.388753	-0.0270938	0.0197424	0.16995	211023	0.00653556	24.038
Unswitched memory B cell Absolute Count	rs6032660	20	46101606	A	G	0.6359	-0.1345	0.02641	3.65797e-07	3656	Temporomandibular disorders	A	G	0.728172	0.000781882	0.0215726	0.971088	211023	0.0070442	25.9221
Unswitched memory B cell Absolute Count	rs61997631	14	104134583	G	C	0.0432	-0.2708	0.06084	8.78193e-06	3656	Temporomandibular disorders	G	C	0.0611441	0.0682527	0.0405471	0.0923188	211023	0.00538971	19.8007
Unswitched memory B cell Absolute Count	rs7254039	19	14882542	A	G	0.0435	-0.2602	0.05799	7.42506e-06	3656	Temporomandibular disorders	A	G	0.0547846	-0.0505642	0.0418644	0.22712	211023	0.00547668	20.122
Unswitched memory B cell Absolute Count	rs73192651	13	49638749	T	C	0.02	0.4968	0.08845	2.09402e-08	3656	Temporomandibular disorders	T	C	0.0168513	-0.132692	0.0752963	0.0780243	211023	0.00855519	31.5304
Unswitched memory B cell Absolute Count	rs75766272	1	7949925	T	C	0.0201	-0.3814	0.08558	8.57808e-06	3656	Temporomandibular disorders	T	C	0.0726129	-0.0567572	0.0369883	0.124915	211023	0.00540328	19.8509
Unswitched memory B cell Absolute Count	rs77762131	14	95739501	C	G	0.045	0.3067	0.05723	8.86605e-08	3656	Temporomandibular disorders	C	G	0.00775152	0.0517121	0.11055	0.639948	211023	0.00779427	28.704
Unswitched memory B cell Absolute Count	rs79831025	6	41013473	G	C	0.0334	0.3026	0.06778	8.29392e-06	3656	Temporomandibular disorders	G	C	0.0288175	-0.0504197	0.0577591	0.382701	211023	0.0054221	19.9204
Unswitched memory B cell Absolute Count	rs8014978	14	94470627	C	T	0.5737	-0.123	0.02471	6.71104e-07	3656	Temporomandibular disorders	C	T	0.409758	0.0335223	0.0197716	0.089985	211023	0.00673171	24.7644
Unswitched memory B cell Absolute Count	rs880311	16	8869647	T	C	0.1034	-0.1813	0.04019	6.62995e-06	3656	Temporomandibular disorders	T	C	0.0679852	0.0425767	0.0383864	0.26736	211023	0.00553532	20.3386
IgD- CD27- B cell %B cell	rs10772575	12	12576095	A	G	0.6159	0.1141	0.02541	7.39299e-06	3657	Temporomandibular disorders	A	G	0.695436	0.0491449	0.0211427	0.020102	211023	0.00548339	20.1523
IgD- CD27- B cell %B cell	rs11086984	20	45882988	T	C	0.1514	-0.1811	0.03498	2.36799e-07	3657	Temporomandibular disorders	T	C	0.124076	-0.0251358	0.0292769	0.390588	211023	0.00727614	26.7892
IgD- CD27- B cell %B cell	rs113963381	20	45930100	T	C	0.2112	0.1464	0.03083	2.139e-06	3657	Temporomandibular disorders	T	C	0.0757967	-0.00297855	0.0364966	0.934955	211023	0.00612831	22.5371
IgD- CD27- B cell %B cell	rs116473015	2	147101442	T	C	0.029	0.3455	0.07401	3.14101e-06	3657	Temporomandibular disorders	T	C	0.0118892	0.0296844	0.0915057	0.745636	211023	0.00592393	21.781
IgD- CD27- B cell %B cell	rs11658240	17	82526263	G	A	0.1362	-0.1678	0.03574	2.76599e-06	3657	Temporomandibular disorders	G	A	0.112264	-0.0515845	0.0304988	0.0907674	211023	0.00599156	22.0312
IgD- CD27- B cell %B cell	rs12481282	20	46132738	C	G	0.3306	-0.1652	0.02682	8.10905e-10	3657	Temporomandibular disorders	C	G	0.275418	-0.00737896	0.0215807	0.732408	211023	0.0102682	37.9197
IgD- CD27- B cell %B cell	rs2235228	20	45303217	T	C	0.0574	0.2553	0.054	2.36401e-06	3657	Temporomandibular disorders	T	C	0.0435891	-0.0518362	0.0469452	0.269513	211023	0.00607495	22.3397
IgD- CD27- B cell %B cell	rs2250246	12	6443850	G	A	0.5339	0.1466	0.02442	2.12501e-09	3657	Temporomandibular disorders	G	A	0.614401	0.00308245	0.0197688	0.876092	211023	0.00975872	36.0196
IgD- CD27- B cell %B cell	rs2425760	20	46168282	A	T	0.2453	-0.1762	0.02872	9.51393e-10	3657	Temporomandibular disorders	A	T	0.178374	0.0115005	0.0251094	0.64694	211023	0.0101876	37.6188
IgD- CD27- B cell %B cell	rs2425783	20	46209348	C	T	0.7081	0.1387	0.02775	6.07295e-07	3657	Temporomandibular disorders	C	T	0.634805	0.0137391	0.020154	0.495424	211023	0.00678493	24.9683
IgD- CD27- B cell %B cell	rs35574803	3	32491754	C	T	0.0562	-0.3526	0.05371	5.92243e-11	3657	Temporomandibular disorders	C	T	0.0107302	0.0500946	0.0944607	0.595888	211023	0.0116477	43.0742
IgD- CD27- B cell %B cell	rs35661323	7	44245184	T	C	0.5505	0.1158	0.02527	4.73097e-06	3657	Temporomandibular disorders	T	C	0.417787	0.0238045	0.0194947	0.222057	211023	0.00570946	20.9879
IgD- CD27- B cell %B cell	rs4810485	20	46119308	G	T	0.6314	0.3898	0.02585	7.1978e-50	3657	Temporomandibular disorders	G	T	0.729392	-0.0019095	0.0216375	0.929678	211023	0.0585383	227.261
IgD- CD27- B cell %B cell	rs56287761	20	46150434	G	T	0.2492	0.1914	0.02895	4.3471e-11	3657	Temporomandibular disorders	G	T	0.298158	0.00534825	0.0211752	0.8006	211023	0.0118114	43.6867
IgD- CD27- B cell %B cell	rs6073081	20	43408817	G	A	0.1224	0.1786	0.0371	1.547e-06	3657	Temporomandibular disorders	G	A	0.0664865	0.00840761	0.0384943	0.827108	211023	0.00629719	23.1621
IgD- CD27- B cell %B cell	rs6074042	20	46152576	C	G	0.2696	-0.2384	0.02856	9.70733e-17	3657	Temporomandibular disorders	C	G	0.208451	0.0281088	0.0237455	0.236511	211023	0.0186971	69.64
IgD- CD27- B cell %B cell	rs6130997	20	46022179	G	A	0.3131	0.1568	0.0278	1.81798e-08	3657	Temporomandibular disorders	G	A	0.448352	0.0134298	0.0193408	0.487447	211023	0.00862414	31.7954
IgD- CD27- B cell %B cell	rs62223906	21	37326723	T	C	0.0649	0.2217	0.0497	8.39093e-06	3657	Temporomandibular disorders	T	C	0.0737469	0.0314541	0.0371908	0.397692	211023	0.00541174	19.8875
IgD- CD27- B cell %B cell	rs62251892	3	32772105	T	C	0.1209	-0.2015	0.03842	1.64502e-07	3657	Temporomandibular disorders	T	C	0.0447248	0.0618805	0.0464287	0.182595	211023	0.00746545	27.4915
IgD- CD27- B cell %B cell	rs645554	19	14279136	A	G	0.2811	-0.1226	0.02695	5.52205e-06	3657	Temporomandibular disorders	A	G	0.284522	-0.0209394	0.0212817	0.325155	211023	0.00562714	20.6836
IgD- CD27- B cell %B cell	rs7209088	17	8126847	G	C	0.2786	-0.12	0.02705	9.40503e-06	3657	Temporomandibular disorders	G	C	0.227185	-0.00693867	0.0230511	0.763405	211023	0.00535269	19.6694
IgD- CD27- B cell %B cell	rs7224129	17	39919173	A	G	0.4751	-0.1297	0.02756	2.61e-06	3657	Temporomandibular disorders	A	G	0.448768	-0.0185026	0.0193687	0.339433	211023	0.00601969	22.1352
IgD- CD27- B cell %B cell	rs72897237	18	39973293	C	T	0.0161	0.4671	0.09743	1.69699e-06	3657	Temporomandibular disorders	C	T	0.0104882	0.0231146	0.0964605	0.810619	211023	0.0062458	22.9719
IgD- CD27- B cell %B cell	rs73305523	20	46533845	A	T	0.0707	-0.2199	0.04866	6.43102e-06	3657	Temporomandibular disorders	A	T	0.105433	-0.0160736	0.0311637	0.606009	211023	0.00555345	20.4112
IgD- CD27- B cell %B cell	rs76625665	1	232913993	T	G	0.0068	-0.6497	0.144	6.61302e-06	3657	Temporomandibular disorders	T	G	0.0491752	0.0157551	0.0442369	0.721725	211023	0.0055356	20.3453
IgD- CD27- B cell %B cell	rs77126700	20	48697349	C	T	0.0239	0.3924	0.07995	9.60506e-07	3657	Temporomandibular disorders	C	T	0.0101503	-0.0707088	0.0989852	0.475019	211023	0.00654402	24.076
IgD- CD27- B cell %B cell	rs77802711	20	46266719	A	G	0.0283	-0.3845	0.07417	2.28602e-07	3657	Temporomandibular disorders	A	G	0.00655942	0.075289	0.121916	0.536872	211023	0.0072951	26.8595
IgD- CD27- B cell %B cell	rs79430021	4	25035893	A	G	0.006	0.7602	0.1642	3.80697e-06	3657	Temporomandibular disorders	A	G	0.000903925	0.478681	0.345257	0.165609	211023	0.00582702	21.4226
IgD+ B cell Absolute Count	rs11638959	15	24926003	A	G	0.1557	0.1525	0.03281	3.46801e-06	3657	Temporomandibular disorders	A	G	0.104218	0.0100549	0.0316958	0.751069	211023	0.00587279	21.5918
IgD+ B cell Absolute Count	rs11653761	17	2813241	T	G	0.5919	-0.1212	0.02449	7.76998e-07	3657	Temporomandibular disorders	T	G	0.59605	0.0242772	0.0195653	0.21467	211023	0.00665279	24.4788
IgD+ B cell Absolute Count	rs116906133	13	99371651	G	A	0.0037	-0.9845	0.2207	8.4349e-06	3657	Temporomandibular disorders	G	A	0.074322	-0.00634993	0.0366297	0.862373	211023	0.00541184	19.8879
IgD+ B cell Absolute Count	rs12197153	6	100373584	A	G	0.0007	2.08	0.4491	3.74498e-06	3657	Temporomandibular disorders	A	G	0.0869312	-0.0215268	0.034263	0.529821	211023	0.00583144	21.4389
IgD+ B cell Absolute Count	rs143176410	16	84271633	C	G	0.001	1.831	0.4032	5.75705e-06	3657	Temporomandibular disorders	C	G	0.00699468	0.0879626	0.113332	0.43766	211023	0.00560749	20.611
IgD+ B cell Absolute Count	rs150663332	8	2097003	T	C	0.0839	-0.2314	0.04374	1.28399e-07	3657	Temporomandibular disorders	T	C	0.0883755	0.0123297	0.0339279	0.7163	211023	0.00759509	27.9725
IgD+ B cell Absolute Count	rs150861794	13	108351457	T	C	0.2134	0.1382	0.03003	4.30804e-06	3657	Temporomandibular disorders	T	C	0.00792559	0.102023	0.110897	0.357583	211023	0.00575801	21.1674
IgD+ B cell Absolute Count	rs189761842	10	123725829	T	C	0.0055	0.8269	0.1697	1.15199e-06	3657	Temporomandibular disorders	T	C	0.0237154	0.0390174	0.0652261	0.549716	211023	0.0064507	23.7304
IgD+ B cell Absolute Count	rs2390504	7	21282052	A	G	0.0485	-0.2583	0.05708	6.222e-06	3657	Temporomandibular disorders	A	G	0.225342	-0.0291387	0.0230826	0.206818	211023	0.00556841	20.4665
IgD+ B cell Absolute Count	rs3019260	8	101056576	A	C	0.3173	0.1185	0.02595	5.12495e-06	3657	Temporomandibular disorders	A	C	0.395182	0.0226984	0.0199086	0.254232	211023	0.0056698	20.8413
IgD+ B cell Absolute Count	rs3811215	14	22485789	T	G	0.3033	-0.1332	0.02679	6.85993e-07	3657	Temporomandibular disorders	T	G	0.1705	-0.00394894	0.0256386	0.877591	211023	0.00671448	24.7073
IgD+ B cell Absolute Count	rs67017503	17	76284910	A	C	0.0759	0.2021	0.04547	9.09704e-06	3657	Temporomandibular disorders	A	C	0.0646415	-0.0805144	0.0391123	0.0395376	211023	0.00537301	19.7445
IgD+ B cell Absolute Count	rs701839	10	101195537	G	A	0.7123	0.1309	0.02785	2.713e-06	3657	Temporomandibular disorders	G	A	0.674395	0.00484036	0.0205332	0.813639	211023	0.00600466	22.0796
IgD+ B cell Absolute Count	rs71615254	4	177737259	C	A	0.0406	-0.3043	0.06135	7.40406e-07	3657	Temporomandibular disorders	C	A	0.0768218	0.0037011	0.0362408	0.918657	211023	0.00668248	24.5888
IgD+ B cell Absolute Count	rs77110486	20	57783961	T	C	0.0107	0.522	0.1168	8.14798e-06	3657	Temporomandibular disorders	T	C	0.0448062	0.0359515	0.0466679	0.441082	211023	0.00543206	19.9626
IgD- CD27- B cell Absolute Count	rs11086984	20	45882988	T	C	0.1513	-0.1653	0.03504	2.488e-06	3656	Temporomandibular disorders	T	C	0.124076	-0.0251358	0.0292769	0.390588	211023	0.00605028	22.2423
IgD- CD27- B cell Absolute Count	rs112432445	9	4162626	A	G	0.0528	0.2796	0.05583	5.767e-07	3656	Temporomandibular disorders	A	G	0.0109358	-0.0466768	0.0950222	0.623271	211023	0.0068134	25.0669
IgD- CD27- B cell Absolute Count	rs112971251	20	46200099	C	G	0.1693	0.1576	0.03349	2.63003e-06	3656	Temporomandibular disorders	C	G	0.0563665	0.0254656	0.042282	0.546988	211023	0.00602079	22.1332
IgD- CD27- B cell Absolute Count	rs113442137	1	160285165	A	G	0.0472	-0.2567	0.05748	8.20994e-06	3656	Temporomandibular disorders	A	G	0.0837041	0.0515693	0.0349954	0.140589	211023	0.00542562	19.9334
IgD- CD27- B cell Absolute Count	rs11661511	18	63185025	C	T	0.6704	-0.1204	0.02636	5.03999e-06	3656	Temporomandibular disorders	C	T	0.636274	-0.0250651	0.0199073	0.207998	211023	0.00567394	20.8509
IgD- CD27- B cell Absolute Count	rs11688492	2	64638670	C	T	0.5196	-0.1216	0.02504	1.243e-06	3656	Temporomandibular disorders	C	T	0.397696	0.00175816	0.0197636	0.929114	211023	0.00640914	23.5701
IgD- CD27- B cell Absolute Count	rs117833074	12	77158127	C	T	0.1146	-0.1795	0.0403	8.64908e-06	3656	Temporomandibular disorders	C	T	0.0588388	0.00238135	0.0412784	0.953996	211023	0.00539712	19.8281
IgD- CD27- B cell Absolute Count	rs11843493	13	46953822	C	A	0.4944	-0.1109	0.02482	8.19691e-06	3656	Temporomandibular disorders	C	A	0.486217	0.0312593	0.0193667	0.106511	211023	0.00543111	19.9536
IgD- CD27- B cell Absolute Count	rs12129123	1	10023651	T	C	0.2221	-0.1387	0.0309	7.36207e-06	3656	Temporomandibular disorders	T	C	0.0846729	-0.033193	0.0347154	0.338998	211023	0.00548079	20.1372
IgD- CD27- B cell Absolute Count	rs12296430	12	6394334	C	G	0.3233	0.1179	0.0266	9.62609e-06	3656	Temporomandibular disorders	C	G	0.200761	-0.00633546	0.0243878	0.795033	211023	0.00534479	19.6348
IgD- CD27- B cell Absolute Count	rs12480534	20	46132846	G	T	0.3304	-0.1237	0.02688	4.342e-06	3656	Temporomandibular disorders	G	T	0.275688	-0.00678272	0.0215722	0.753203	211023	0.00575925	21.1662
IgD- CD27- B cell Absolute Count	rs13072510	3	32581041	A	G	0.2217	-0.1338	0.03023	9.93711e-06	3656	Temporomandibular disorders	A	G	0.271858	-0.0247838	0.02161	0.251435	211023	0.00532977	19.5794
IgD- CD27- B cell Absolute Count	rs13099360	3	60491142	G	A	0.0466	-0.263	0.05944	9.95612e-06	3656	Temporomandibular disorders	G	A	0.0497926	-0.0547997	0.0443767	0.216876	211023	0.00532633	19.5666
IgD- CD27- B cell Absolute Count	rs144306835	8	95344755	A	G	0.0234	0.3826	0.07964	1.617e-06	3656	Temporomandibular disorders	A	G	0.055784	-0.0232608	0.0422838	0.582243	211023	0.00627319	23.0669
IgD- CD27- B cell Absolute Count	rs185621536	1	112981879	T	C	0.0312	-0.3205	0.07004	4.89396e-06	3656	Temporomandibular disorders	T	C	0.0250554	0.0253358	0.0606564	0.676172	211023	0.00569478	20.9279
IgD- CD27- B cell Absolute Count	rs2250246	12	6443850	G	A	0.5341	0.1359	0.02451	3.12903e-08	3656	Temporomandibular disorders	G	A	0.614401	0.00308245	0.0197688	0.876092	211023	0.00833891	30.7266
IgD- CD27- B cell Absolute Count	rs2425783	20	46209348	C	T	0.708	0.1327	0.02782	1.93602e-06	3656	Temporomandibular disorders	C	T	0.634805	0.0137391	0.020154	0.495424	211023	0.00618482	22.74
IgD- CD27- B cell Absolute Count	rs35574803	3	32491754	C	T	0.0562	-0.2808	0.05393	2.01999e-07	3656	Temporomandibular disorders	C	T	0.0107302	0.0500946	0.0944607	0.595888	211023	0.00736069	27.0954
IgD- CD27- B cell Absolute Count	rs421516	17	65139471	A	C	0.9583	-0.2897	0.0627	3.96798e-06	3656	Temporomandibular disorders	A	C	0.997368	0.114741	0.190429	0.546814	211023	0.00580533	21.3366
IgD- CD27- B cell Absolute Count	rs4239702	20	46120612	C	T	0.6002	0.2841	0.02593	1.6421e-27	3656	Temporomandibular disorders	C	T	0.711481	-0.00179591	0.0212335	0.932596	211023	0.0317907	119.977
IgD- CD27- B cell Absolute Count	rs4838867	22	50273461	A	G	0.3624	-0.1149	0.02555	7.09594e-06	3656	Temporomandibular disorders	A	G	0.233391	-0.0167289	0.0227876	0.462873	211023	0.00550119	20.2125
IgD- CD27- B cell Absolute Count	rs59951351	4	38150469	T	A	0.1171	0.173	0.03878	8.37298e-06	3656	Temporomandibular disorders	T	A	0.0514614	0.0391876	0.0433807	0.366344	211023	0.00541393	19.8902
IgD- CD27- B cell Absolute Count	rs6124769	20	46152898	G	C	0.2972	-0.1491	0.02791	9.75304e-08	3656	Temporomandibular disorders	G	C	0.24841	0.0211241	0.0223236	0.344012	211023	0.00774555	28.5232
IgD- CD27- B cell Absolute Count	rs61786059	1	28709246	T	G	0.3135	-0.1238	0.02692	4.44601e-06	3656	Temporomandibular disorders	T	G	0.250489	0.031516	0.0222503	0.156649	211023	0.00575148	21.1375
IgD- CD27- B cell Absolute Count	rs62251892	3	32772105	T	C	0.1209	-0.1714	0.03849	8.75205e-06	3656	Temporomandibular disorders	T	C	0.0447248	0.0618805	0.0464287	0.182595	211023	0.00539474	19.8193
IgD- CD27- B cell Absolute Count	rs72953104	1	40913911	G	C	0.0643	0.2313	0.05018	4.17503e-06	3656	Temporomandibular disorders	G	C	0.166525	-0.0103216	0.0257481	0.688518	211023	0.00577786	21.235
IgD- CD27- B cell Absolute Count	rs72977632	19	1930175	A	T	0.0643	-0.2296	0.05036	5.325e-06	3656	Temporomandibular disorders	A	T	0.118811	0.0279142	0.0295297	0.344509	211023	0.00565333	20.7747
IgD- CD27- B cell Absolute Count	rs74356874	5	22936453	A	G	0.0066	0.6631	0.1462	5.96499e-06	3656	Temporomandibular disorders	A	G	0.0270122	-0.0683472	0.0593762	0.249696	211023	0.00559526	20.5601
IgD- CD27- B cell Absolute Count	rs7518494	1	217060104	A	G	0.9334	0.2278	0.04884	3.211e-06	3656	Temporomandibular disorders	A	G	0.923028	-0.0975645	0.0350135	0.00532832	211023	0.00591525	21.743
IgD- CD27- B cell Absolute Count	rs77126700	20	48697349	C	T	0.0239	0.3825	0.08026	1.95101e-06	3656	Temporomandibular disorders	C	T	0.0101503	-0.0707088	0.0989852	0.475019	211023	0.00617403	22.7001
IgD- CD27- B cell Absolute Count	rs78763642	9	25294310	A	G	0.0279	-0.3304	0.07442	9.2841e-06	3656	Temporomandibular disorders	A	G	0.106815	-0.05077	0.0313106	0.104911	211023	0.0053624	19.6999
IgD- CD27- B cell Absolute Count	rs9615714	22	47981214	G	A	0.1421	-0.1733	0.03486	6.94592e-07	3656	Temporomandibular disorders	G	A	0.0995749	0.00908747	0.0319921	0.77637	211023	0.00671445	24.7004
Switched memory B cell %B cell	rs11068290	12	109790250	T	C	0.0231	-0.407	0.08203	7.305e-07	3657	Temporomandibular disorders	T	C	0.0314272	-0.0309476	0.0544725	0.569945	211023	0.00668659	24.604
Switched memory B cell %B cell	rs11204752	1	150985657	C	T	0.5387	0.1189	0.02561	3.58501e-06	3657	Temporomandibular disorders	C	T	0.517022	0.00802191	0.0192908	0.677526	211023	0.00585959	21.543
Switched memory B cell %B cell	rs114917376	17	53686807	G	A	0.0958	0.1985	0.04285	3.74197e-06	3657	Temporomandibular disorders	G	A	0.0995824	-0.00355081	0.0322954	0.912451	211023	0.00583382	21.4478
Switched memory B cell %B cell	rs138919897	3	107115948	G	A	0.0019	-1.348	0.3023	8.49298e-06	3657	Temporomandibular disorders	G	A	0.00887875	0.0942484	0.107287	0.379688	211023	0.00540784	19.8731
Switched memory B cell %B cell	rs140191306	9	2570753	T	C	0.0179	-0.4624	0.09477	1.11199e-06	3657	Temporomandibular disorders	T	C	0.00583827	0.116026	0.127667	0.363446	211023	0.00646772	23.7934
Switched memory B cell %B cell	rs148496020	17	53014641	A	T	0.0193	0.4146	0.09031	4.56205e-06	3657	Temporomandibular disorders	A	T	0.00370259	-0.237436	0.161274	0.140952	211023	0.00573015	21.0644
Switched memory B cell %B cell	rs1519529	2	136216687	G	C	0.2363	0.1327	0.02951	7.13806e-06	3657	Temporomandibular disorders	G	C	0.161665	-0.034354	0.0266289	0.197015	211023	0.005499	20.21
Switched memory B cell %B cell	rs17405603	5	145228777	T	A	0.2841	-0.1414	0.02795	4.40301e-07	3657	Temporomandibular disorders	T	A	0.29417	0.0130146	0.0212385	0.540021	211023	0.00694995	25.5798
Switched memory B cell %B cell	rs2105800	11	90859548	A	G	0.4881	-0.1181	0.02607	6.11406e-06	3657	Temporomandibular disorders	A	G	0.616226	-0.0280263	0.0198164	0.157274	211023	0.00558036	20.5107
Switched memory B cell %B cell	rs2450220	8	118311162	T	C	0.816	0.1522	0.03212	2.24698e-06	3657	Temporomandibular disorders	T	C	0.933926	-0.0251946	0.0390071	0.518346	211023	0.00610232	22.4409
Switched memory B cell %B cell	rs3873388	6	31308050	G	A	0.4446	0.1446	0.03048	2.18399e-06	3657	Temporomandibular disorders	G	A	0.365235	0.0547131	0.019805	0.00573443	211023	0.0061167	22.4941
Switched memory B cell %B cell	rs55658041	4	163370710	T	G	0.0037	1.008	0.2105	1.75102e-06	3657	Temporomandibular disorders	T	G	0.0139162	0.0241621	0.0821121	0.76856	211023	0.00623128	22.9181
Switched memory B cell %B cell	rs7215243	17	80288006	G	A	0.1328	0.1634	0.03676	9.07507e-06	3657	Temporomandibular disorders	G	A	0.18734	0.00546202	0.0246366	0.824545	211023	0.00537388	19.7477
Switched memory B cell %B cell	rs72757888	1	232910217	T	C	0.01	-0.5733	0.1213	2.36701e-06	3657	Temporomandibular disorders	T	C	0.0555275	-0.0100188	0.0420454	0.81166	211023	0.00607117	22.3257
Switched memory B cell %B cell	rs73426855	17	79663261	C	T	0.1471	0.1769	0.03524	5.427e-07	3657	Temporomandibular disorders	C	T	0.222822	0.00200434	0.0233736	0.931663	211023	0.00684347	25.1853
Switched memory B cell %B cell	rs75319860	12	109874424	C	T	0.0249	-0.3605	0.08134	9.62609e-06	3657	Temporomandibular disorders	C	T	0.0134543	-0.0991524	0.0846228	0.241318	211023	0.00534258	19.632
Switched memory B cell %B cell	rs9265880	6	31345277	C	T	0.4717	-0.1543	0.0316	1.096e-06	3657	Temporomandibular disorders	C	T	0.205683	-0.0324479	0.0238004	0.172778	211023	0.00647754	23.8298
Switched memory B cell Absolute Count	rs115218350	3	104428039	A	T	0.0008	-1.838	0.4006	4.61403e-06	3656	Temporomandibular disorders	A	T	0.0154747	0.0476846	0.0784409	0.54325	211023	0.00572492	21.0393
Switched memory B cell Absolute Count	rs115414430	2	36493692	G	C	0.0286	0.3537	0.07458	2.19599e-06	3656	Temporomandibular disorders	G	C	0.0304915	0.0912092	0.0562093	0.10466	211023	0.00611442	22.4796
Switched memory B cell Absolute Count	rs1161387	6	50631250	G	C	0.286	0.1297	0.02914	8.86605e-06	3656	Temporomandibular disorders	G	C	0.319503	0.0226832	0.0207289	0.273834	211023	0.00538949	19.7999
Switched memory B cell Absolute Count	rs11653761	17	2813241	T	G	0.592	-0.1273	0.02469	2.65497e-07	3656	Temporomandibular disorders	T	G	0.59605	0.0242772	0.0195653	0.21467	211023	0.00721875	26.5691
Switched memory B cell Absolute Count	rs117605782	18	48915804	A	G	0.0034	0.9179	0.2043	7.27998e-06	3656	Temporomandibular disorders	A	G	0.0226919	-0.0135318	0.0639346	0.83238	211023	0.00549106	20.1751
Switched memory B cell Absolute Count	rs11777835	8	143911935	C	T	0.5715	-0.1238	0.02489	6.82606e-07	3656	Temporomandibular disorders	C	T	0.456016	-0.00609106	0.0193377	0.752773	211023	0.00672135	24.726
Switched memory B cell Absolute Count	rs137893894	3	188366130	C	G	0.1026	-0.1811	0.04055	8.24195e-06	3656	Temporomandibular disorders	C	G	0.0105436	0.0302478	0.0963074	0.753463	211023	0.00542608	19.9351
Switched memory B cell Absolute Count	rs141352577	3	8450324	T	C	0.0235	0.3583	0.07898	5.91099e-06	3656	Temporomandibular disorders	T	C	0.0140702	-0.0402895	0.0819519	0.622986	211023	0.00559777	20.5694
Switched memory B cell Absolute Count	rs149462070	21	13039878	C	A	0.0056	-0.7487	0.1638	5.05406e-06	3656	Temporomandibular disorders	C	A	0.0338912	-0.00709261	0.0563342	0.899809	211023	0.00568207	20.8809
Switched memory B cell Absolute Count	rs1519526	2	136209826	C	T	0.1957	0.1511	0.03122	1.34999e-06	3656	Temporomandibular disorders	C	T	0.15153	-0.0376564	0.0273199	0.168095	211023	0.00636624	23.4113
Switched memory B cell Absolute Count	rs2454536	10	52004980	C	T	0.283	-0.1356	0.02771	1.02301e-06	3656	Temporomandibular disorders	C	T	0.337808	-0.00134679	0.0203123	0.947136	211023	0.00650736	23.9336
Switched memory B cell Absolute Count	rs4076316	6	167447406	A	T	0.3005	-0.1251	0.02725	4.53503e-06	3656	Temporomandibular disorders	A	T	0.388753	-0.0270938	0.0197424	0.16995	211023	0.00573164	21.0642
Switched memory B cell Absolute Count	rs421516	17	65139471	A	C	0.9583	-0.2923	0.06252	3.03103e-06	3656	Temporomandibular disorders	A	C	0.997368	0.114741	0.190429	0.546814	211023	0.00594326	21.8465
Switched memory B cell Absolute Count	rs452973	5	11308878	T	G	0.2705	0.1223	0.02758	9.50101e-06	3656	Temporomandibular disorders	T	G	0.250958	-0.00449406	0.0222474	0.839914	211023	0.00534969	19.6529
Switched memory B cell Absolute Count	rs4697617	4	25769493	A	G	0.7103	0.1212	0.02695	7.07001e-06	3656	Temporomandibular disorders	A	G	0.75373	-0.00182868	0.0224781	0.935161	211023	0.00550156	20.2139
Switched memory B cell Absolute Count	rs5994482	22	32174886	G	C	0.103	-0.1828	0.04049	6.51703e-06	3656	Temporomandibular disorders	G	C	0.316716	0.00694603	0.0206505	0.736599	211023	0.00554416	20.3713
Switched memory B cell Absolute Count	rs60508745	7	40514570	C	T	0.5137	-0.1161	0.02496	3.37202e-06	3656	Temporomandibular disorders	C	T	0.546656	0.021452	0.0195284	0.271985	211023	0.0058831	21.6241
Switched memory B cell Absolute Count	rs62521107	8	117839715	T	C	0.058	-0.2543	0.05357	2.146e-06	3656	Temporomandibular disorders	T	C	0.00501169	0.0953136	0.142461	0.503462	211023	0.00612597	22.5223
Switched memory B cell Absolute Count	rs72617016	2	136029179	A	G	0.0305	-0.3366	0.07198	3.02399e-06	3656	Temporomandibular disorders	A	G	0.0121708	0.0458836	0.0882243	0.603009	211023	0.00594577	21.8558
Switched memory B cell Absolute Count	rs73178168	13	47235494	T	C	0.1703	0.16	0.03344	1.77599e-06	3656	Temporomandibular disorders	T	C	0.044862	0.00130148	0.0469297	0.977876	211023	0.00622286	22.8807
Switched memory B cell Absolute Count	rs7595246	2	237646014	C	T	0.1893	0.1458	0.03118	3.01502e-06	3656	Temporomandibular disorders	C	T	0.194976	0.0106215	0.0244784	0.664352	211023	0.00594521	21.8537
Switched memory B cell Absolute Count	rs77741094	21	40990492	G	C	0.0126	-0.5466	0.1111	9.03192e-07	3656	Temporomandibular disorders	G	C	0.0242251	0.0417141	0.0627166	0.505973	211023	0.00657717	24.1921
Switched memory B cell Absolute Count	rs80076964	4	94014474	C	G	0.0141	0.481	0.1008	1.88499e-06	3656	Temporomandibular disorders	C	G	0.0183328	-0.0174635	0.0730661	0.811099	211023	0.00618965	22.7579
Switched memory B cell Absolute Count	rs8094819	18	53541595	G	T	0.0038	-0.8716	0.1955	8.53395e-06	3656	Temporomandibular disorders	G	T	0.0437903	0.00422449	0.0464939	0.927603	211023	0.00540729	19.8657
Switched memory B cell Absolute Count	rs9520836	13	108304715	G	A	0.5044	0.1323	0.02454	7.42694e-08	3656	Temporomandibular disorders	G	A	0.225188	0.00835017	0.0232052	0.718967	211023	0.00788725	29.0491
Plasma Blast-Plasma Cell %B cell	rs10849436	12	6300453	A	G	0.1595	0.1576	0.0337	3.01599e-06	3658	Temporomandibular disorders	A	G	0.26131	0.0337774	0.022067	0.125851	211023	0.0059432	21.8582
Plasma Blast-Plasma Cell %B cell	rs11089305	22	19741838	G	A	0.2881	0.1338	0.02685	6.51793e-07	3658	Temporomandibular disorders	G	A	0.338651	-0.0269274	0.0203725	0.18625	211023	0.00674282	24.8191
Plasma Blast-Plasma Cell %B cell	rs11754551	6	145309927	C	T	0.0681	0.2127	0.04774	8.67301e-06	3658	Temporomandibular disorders	C	T	0.143225	0.00333064	0.027343	0.90305	211023	0.00539729	19.8396
Plasma Blast-Plasma Cell %B cell	rs117794594	10	73941514	A	C	0.0558	-0.2423	0.05314	5.26502e-06	3658	Temporomandibular disorders	A	C	0.0189029	-0.0705089	0.0712865	0.322618	211023	0.00565143	20.7791
Plasma Blast-Plasma Cell %B cell	rs12412378	10	128684899	A	C	0.1607	-0.1669	0.0328	3.77798e-07	3658	Temporomandibular disorders	A	C	0.114657	-0.0303745	0.0304892	0.319134	211023	0.00702843	25.8778
Plasma Blast-Plasma Cell %B cell	rs12709039	16	59827472	A	C	0.7365	-0.1407	0.02784	4.57499e-07	3658	Temporomandibular disorders	A	C	0.884281	-0.0213097	0.0305211	0.485055	211023	0.006934	25.5277
Plasma Blast-Plasma Cell %B cell	rs138542577	8	16217296	C	G	0.0376	0.3534	0.06406	3.708e-08	3658	Temporomandibular disorders	C	G	0.0176771	0.0257926	0.0723496	0.721466	211023	0.0082512	30.4174
Plasma Blast-Plasma Cell %B cell	rs140642786	5	149547932	A	G	0.1223	0.1711	0.03733	4.75499e-06	3658	Temporomandibular disorders	A	G	0.0770378	-0.0148273	0.0364091	0.683831	211023	0.00571023	20.9965
Plasma Blast-Plasma Cell %B cell	rs150152228	2	234370010	G	A	0.0012	-1.507	0.3325	6.01395e-06	3658	Temporomandibular disorders	G	A	0.0132083	0.0670199	0.0846714	0.428635	211023	0.00558428	20.5308
Plasma Blast-Plasma Cell %B cell	rs185836310	10	71745091	C	T	0.051	-0.257	0.05578	4.23e-06	3658	Temporomandibular disorders	C	T	0.0189824	-0.0591066	0.0708116	0.403885	211023	0.00576969	21.2164
Plasma Blast-Plasma Cell %B cell	rs187723151	1	242022917	A	G	0.004	-0.9069	0.1924	2.52e-06	3658	Temporomandibular disorders	A	G	0.00478354	0.300997	0.142059	0.0341059	211023	0.00603719	22.206
Plasma Blast-Plasma Cell %B cell	rs2019885	5	163750843	C	T	0.1211	-0.1749	0.03747	3.15798e-06	3658	Temporomandibular disorders	C	T	0.0782792	0.02073	0.0362795	0.567729	211023	0.00592092	21.7758
Plasma Blast-Plasma Cell %B cell	rs2792563	1	212926883	A	G	0.5671	-0.1287	0.02511	3.14702e-07	3658	Temporomandibular disorders	A	G	0.494437	0.0204637	0.0192896	0.288749	211023	0.00713037	26.2559
Plasma Blast-Plasma Cell %B cell	rs3138500	9	89605030	T	C	0.0678	-0.2223	0.04922	6.48993e-06	3658	Temporomandibular disorders	T	C	0.0179745	-0.0470862	0.0737026	0.522909	211023	0.00554545	20.3872
Plasma Blast-Plasma Cell %B cell	rs34629	5	61231679	A	G	0.0633	-0.2427	0.05008	1.31299e-06	3658	Temporomandibular disorders	A	G	0.0394061	-0.0535859	0.0494491	0.278517	211023	0.00637952	23.4733
Plasma Blast-Plasma Cell %B cell	rs4458909	8	117435058	A	G	0.3324	-0.1199	0.02567	3.09599e-06	3658	Temporomandibular disorders	A	G	0.11758	-0.0307536	0.0299932	0.305197	211023	0.00592871	21.8046
Plasma Blast-Plasma Cell %B cell	rs55728331	11	117655725	A	G	0.0015	1.708	0.3449	7.60694e-07	3658	Temporomandibular disorders	A	G	0.0562036	-0.0617499	0.0417867	0.139477	211023	0.00665953	24.5105
Plasma Blast-Plasma Cell %B cell	rs61294310	6	5266324	G	A	0.0124	0.5	0.1092	4.853e-06	3658	Temporomandibular disorders	G	A	0.00971911	-0.0217645	0.0979507	0.82416	211023	0.00569861	20.9535
Plasma Blast-Plasma Cell %B cell	rs62012610	15	33713913	C	G	0.0381	0.2879	0.06268	4.51898e-06	3658	Temporomandibular disorders	C	G	0.0234129	0.0653264	0.064371	0.310182	211023	0.00573435	21.0857
Plasma Blast-Plasma Cell %B cell	rs74326785	8	24692471	C	T	0.0279	0.3429	0.07479	4.69397e-06	3658	Temporomandibular disorders	C	T	0.0340475	0.0163821	0.0528784	0.756707	211023	0.00571368	21.0092
Plasma Blast-Plasma Cell %B cell	rs76195952	11	129927860	T	C	0.0142	-0.4648	0.1027	6.24698e-06	3658	Temporomandibular disorders	T	C	0.0236595	0.0700706	0.0631647	0.267287	211023	0.0055683	20.4717
Plasma Blast-Plasma Cell %B cell	rs78370279	7	71873913	G	A	0.0104	0.5592	0.1204	3.54103e-06	3658	Temporomandibular disorders	G	A	0.0107558	-0.0400217	0.0952556	0.674376	211023	0.00586252	21.5598
Plasma Blast-Plasma Cell %B cell	rs78804535	4	143498694	T	C	0.0316	0.3286	0.07069	3.46897e-06	3658	Temporomandibular disorders	T	C	0.04332	-0.0310873	0.0479406	0.516692	211023	0.00587243	21.5964
Plasma Blast-Plasma Cell %B cell	rs79423067	4	142952216	T	A	0.0149	0.4869	0.1059	4.44795e-06	3658	Temporomandibular disorders	T	A	0.0561084	0.0691206	0.0416833	0.0972702	211023	0.00574568	21.1276
Plasma Blast-Plasma Cell %B cell	rs80148662	17	54758878	A	G	0.0137	0.4702	0.1048	7.45504e-06	3658	Temporomandibular disorders	A	G	0.0264823	-0.0363021	0.0605859	0.54905	211023	0.00547288	20.1189
Plasma Blast-Plasma Cell %B cell	rs8132059	21	15543965	T	C	0.2243	-0.1288	0.02877	7.73891e-06	3658	Temporomandibular disorders	T	C	0.22173	-0.0301624	0.0231441	0.192491	211023	0.00544923	20.0315
Plasma Blast-Plasma Cell %B cell	rs8191161	16	82069990	C	G	0.0832	-0.2036	0.0447	5.427e-06	3658	Temporomandibular disorders	C	G	0.015096	-0.125993	0.0813291	0.121339	211023	0.0056395	20.7349
Plasma Blast-Plasma Cell Absolute Count	rs10800645	1	199617812	A	G	0.5844	0.1124	0.02479	5.95498e-06	3657	Temporomandibular disorders	A	G	0.549161	0.00162975	0.0192968	0.932693	211023	0.00559011	20.5467
Plasma Blast-Plasma Cell Absolute Count	rs112471525	17	54720542	G	A	0.0189	0.3865	0.0862	7.58298e-06	3657	Temporomandibular disorders	G	A	0.0392606	-0.0305379	0.0500278	0.541584	211023	0.00546737	20.0931
Plasma Blast-Plasma Cell Absolute Count	rs116540222	3	117612409	T	C	0.0011	1.671	0.3677	5.67806e-06	3657	Temporomandibular disorders	T	C	0.0184933	0.0225102	0.0729931	0.757787	211023	0.00561558	20.6409
Plasma Blast-Plasma Cell Absolute Count	rs12412378	10	128684899	A	C	0.1608	-0.16	0.03222	7.18704e-07	3657	Temporomandibular disorders	A	C	0.114657	-0.0303745	0.0304892	0.319134	211023	0.006698	24.6463
Plasma Blast-Plasma Cell Absolute Count	rs148362575	2	186300608	T	A	0.0008	2.566	0.5486	3.02998e-06	3657	Temporomandibular disorders	T	A	0.015867	0.0646064	0.076976	0.401297	211023	0.00594684	21.8657
Plasma Blast-Plasma Cell Absolute Count	rs148389014	3	188364643	T	C	0.0051	0.7633	0.1696	7.01601e-06	3657	Temporomandibular disorders	T	C	0.00602394	0.176889	0.129129	0.17073	211023	0.00550827	20.2442
Plasma Blast-Plasma Cell Absolute Count	rs149048155	3	915545	C	A	0.036	-0.2902	0.06467	7.45401e-06	3657	Temporomandibular disorders	C	A	0.00758902	-0.113843	0.112489	0.311521	211023	0.0054762	20.1257
Plasma Blast-Plasma Cell Absolute Count	rs149559870	8	39780530	T	C	0.0157	0.4466	0.09807	5.432e-06	3657	Temporomandibular disorders	T	C	0.0176921	0.0713331	0.0722692	0.32362	211023	0.00563877	20.7266
Plasma Blast-Plasma Cell Absolute Count	rs1681588	14	22629399	C	T	0.5559	0.1086	0.02407	6.61698e-06	3657	Temporomandibular disorders	C	T	0.500508	0.0559415	0.0196717	0.00445851	211023	0.00553569	20.3456
Plasma Blast-Plasma Cell Absolute Count	rs17765677	16	65965857	C	T	0.0304	-0.3422	0.07069	1.34499e-06	3657	Temporomandibular disorders	C	T	0.0859399	0.0220139	0.0340753	0.518254	211023	0.00636715	23.4211
Plasma Blast-Plasma Cell Absolute Count	rs28652751	22	35465215	A	T	0.3179	-0.1141	0.02564	8.85707e-06	3657	Temporomandibular disorders	A	T	0.300062	0.0380026	0.0213584	0.0751934	211023	0.00538598	19.7924
Plasma Blast-Plasma Cell Absolute Count	rs4506076	6	8860060	C	A	0.8043	-0.1344	0.03016	8.53591e-06	3657	Temporomandibular disorders	C	A	0.811408	0.0254663	0.0246689	0.301921	211023	0.00540081	19.8472
Plasma Blast-Plasma Cell Absolute Count	rs4806937	19	3443407	A	C	0.3229	-0.1145	0.02557	7.79292e-06	3657	Temporomandibular disorders	A	C	0.352008	-0.0276467	0.0201393	0.169823	211023	0.00545318	20.0407
Plasma Blast-Plasma Cell Absolute Count	rs6014246	20	54996495	A	G	0.3112	-0.1186	0.02577	4.30299e-06	3657	Temporomandibular disorders	A	G	0.341676	-0.0172159	0.0202926	0.396224	211023	0.00575847	21.1691
Plasma Blast-Plasma Cell Absolute Count	rs6099635	20	57464754	A	G	0.5129	0.1063	0.0238	8.20994e-06	3657	Temporomandibular disorders	A	G	0.427606	0.0399872	0.0194444	0.0397356	211023	0.00542532	19.9377
Plasma Blast-Plasma Cell Absolute Count	rs61294310	6	5266324	G	A	0.0124	0.5137	0.1072	1.736e-06	3657	Temporomandibular disorders	G	A	0.00971911	-0.0217645	0.0979507	0.82416	211023	0.00624002	22.9505
Plasma Blast-Plasma Cell Absolute Count	rs62353585	4	167181559	C	T	0.0227	0.3653	0.07865	3.53403e-06	3657	Temporomandibular disorders	C	T	0.0119765	0.0651019	0.0886761	0.462855	211023	0.00586439	21.5608
Plasma Blast-Plasma Cell Absolute Count	rs62519719	8	117364728	A	G	0.2815	-0.1239	0.02639	2.791e-06	3657	Temporomandibular disorders	A	G	0.0960009	-0.0275589	0.0326102	0.398055	211023	0.00599141	22.0306
Plasma Blast-Plasma Cell Absolute Count	rs7185719	16	59825362	G	C	0.732	-0.1228	0.02721	6.561e-06	3657	Temporomandibular disorders	G	C	0.883567	-0.0195887	0.0304309	0.519763	211023	0.00553863	20.3565
Plasma Blast-Plasma Cell Absolute Count	rs72883992	18	26895217	C	G	0.0807	0.1932	0.04342	8.82104e-06	3657	Temporomandibular disorders	C	G	0.0511329	-0.0236592	0.0437608	0.588749	211023	0.00538474	19.7878
Plasma Blast-Plasma Cell Absolute Count	rs74458303	2	120942288	A	G	0.0004	2.692	0.5745	2.89701e-06	3657	Temporomandibular disorders	A	G	0.0113554	-0.150969	0.0920789	0.101097	211023	0.00596823	21.9448
Plasma Blast-Plasma Cell Absolute Count	rs7449190	5	1297803	C	T	0.7401	0.1236	0.02749	7.09807e-06	3657	Temporomandibular disorders	C	T	0.83316	-0.0226765	0.0258443	0.380254	211023	0.00549754	20.2046
Plasma Blast-Plasma Cell Absolute Count	rs74565954	8	24662955	T	C	0.0135	0.4919	0.1035	2.10199e-06	3657	Temporomandibular disorders	T	C	0.0330316	0.00662592	0.0533289	0.90112	211023	0.00613866	22.5754
Plasma Blast-Plasma Cell Absolute Count	rs76709581	5	180147693	C	T	0.1061	-0.1773	0.03843	4.06097e-06	3657	Temporomandibular disorders	C	T	0.195173	-0.034358	0.0243463	0.15818	211023	0.0057867	21.2735
Plasma Blast-Plasma Cell Absolute Count	rs80297308	1	101828835	T	C	0.0015	1.467	0.3075	1.911e-06	3657	Temporomandibular disorders	T	C	0.0494176	-0.0651073	0.0442812	0.141477	211023	0.00618515	22.7474
Memory B cell %B cell	rs10750504	11	132286281	A	C	0.1135	-0.1775	0.03942	6.93202e-06	3657	Temporomandibular disorders	A	C	0.210067	-0.0207235	0.0237371	0.382641	211023	0.00551363	20.264
Memory B cell %B cell	rs112570989	12	2756998	T	C	0.0149	-0.4739	0.1022	3.63203e-06	3657	Temporomandibular disorders	T	C	0.0239411	0.0621004	0.0635968	0.328831	211023	0.00584522	21.4899
Memory B cell %B cell	rs115405874	5	120407121	G	A	0.0037	0.9926	0.2014	8.60994e-07	3657	Temporomandibular disorders	G	A	0.0567838	0.0217455	0.0419221	0.603961	211023	0.00659826	24.2768
Memory B cell %B cell	rs116391651	2	182978616	A	G	0.0161	0.426	0.09616	9.69393e-06	3657	Temporomandibular disorders	A	G	0.0255341	-0.0267007	0.0608368	0.660741	211023	0.00533803	19.6152
Memory B cell %B cell	rs116844769	14	65247177	A	G	0.0662	0.2839	0.05066	2.26199e-08	3657	Temporomandibular disorders	A	G	0.0346748	0.00782305	0.0525131	0.881575	211023	0.00851455	31.3879
Memory B cell %B cell	rs140191306	9	2570753	T	C	0.0179	-0.4176	0.09392	8.96396e-06	3657	Temporomandibular disorders	T	C	0.00583827	0.116026	0.127667	0.363446	211023	0.00537698	19.7591
Memory B cell %B cell	rs145123647	10	26670665	T	C	0.003	-1.082	0.2244	1.48898e-06	3657	Temporomandibular disorders	T	C	0.0300612	0.00707798	0.0564503	0.900219	211023	0.0063173	23.2365
Memory B cell %B cell	rs329966	19	52567364	G	A	0.5425	0.1104	0.02479	8.72509e-06	3657	Temporomandibular disorders	G	A	0.663409	-0.00189674	0.0202988	0.925553	211023	0.005394	19.822
Memory B cell %B cell	rs35698683	4	11588619	G	A	0.0447	-0.2768	0.05925	3.09899e-06	3657	Temporomandibular disorders	G	A	0.0615216	-0.0588347	0.0400545	0.141869	211023	0.00593262	21.8131
Memory B cell %B cell	rs4658141	1	89348383	C	T	0.3805	-0.1354	0.02587	1.73201e-07	3657	Temporomandibular disorders	C	T	0.362786	-0.00835241	0.0199485	0.675436	211023	0.00743496	27.3783
Memory B cell %B cell	rs55710170	3	16374638	A	G	0.1181	-0.1745	0.03783	4.11604e-06	3657	Temporomandibular disorders	A	G	0.0960866	-0.00257533	0.033106	0.937995	211023	0.0057846	21.2657
Memory B cell %B cell	rs60515154	4	47912528	T	C	0.7517	0.1306	0.02887	6.30304e-06	3657	Temporomandibular disorders	T	C	0.82533	-0.0218663	0.0254097	0.389486	211023	0.00556473	20.4529
Memory B cell %B cell	rs61896866	11	111447440	A	G	0.2428	0.1294	0.0287	6.71506e-06	3657	Temporomandibular disorders	A	G	0.141274	-0.00615906	0.0277388	0.824284	211023	0.00552805	20.3174
Memory B cell %B cell	rs62398379	6	37617671	C	T	0.4032	0.1256	0.0259	1.28301e-06	3657	Temporomandibular disorders	C	T	0.355186	-0.03272	0.0201187	0.103875	211023	0.00638956	23.504
Memory B cell %B cell	rs690488	5	40183118	A	C	0.8588	0.1701	0.03602	2.43703e-06	3657	Temporomandibular disorders	A	C	0.721056	0.00334705	0.0215239	0.876424	211023	0.00606116	22.2886
Memory B cell %B cell	rs72635970	2	73641850	G	T	0.0444	0.3572	0.06109	5.44703e-09	3657	Temporomandibular disorders	G	T	0.0334696	0.0388884	0.053904	0.47064	211023	0.00926225	34.17
Memory B cell %B cell	rs72844588	2	137662584	A	G	0.0913	0.2178	0.04314	4.671e-07	3657	Temporomandibular disorders	A	G	0.150578	-0.00854578	0.0269789	0.751427	211023	0.00692172	25.4752
Memory B cell %B cell	rs72914692	18	56755764	A	G	0.018	0.4209	0.09317	6.44896e-06	3657	Temporomandibular disorders	A	G	0.0176795	-0.12667	0.0738961	0.0864988	211023	0.00554963	20.3971
Memory B cell %B cell	rs7412746	1	150887995	T	C	0.5153	-0.138	0.02542	6.03295e-08	3657	Temporomandibular disorders	T	C	0.555309	0.00789559	0.0193521	0.683276	211023	0.00799459	29.4557
Memory B cell %B cell	rs75766272	1	7949925	T	C	0.0201	-0.468	0.08646	6.601e-08	3657	Temporomandibular disorders	T	C	0.0726129	-0.0567572	0.0369883	0.124915	211023	0.00794823	29.2835
Memory B cell %B cell	rs76477280	13	49573044	G	A	0.0206	0.4292	0.08807	1.14301e-06	3657	Temporomandibular disorders	G	A	0.016847	-0.139204	0.0751748	0.0640634	211023	0.00645249	23.737
Memory B cell %B cell	rs77312528	4	36384299	G	T	0.0107	-0.6233	0.1256	7.26993e-07	3657	Temporomandibular disorders	G	T	0.0110324	-0.0559081	0.0911588	0.539675	211023	0.00668922	24.6137
Memory B cell %B cell	rs77762131	14	95739501	C	G	0.045	0.2733	0.05819	2.73401e-06	3657	Temporomandibular disorders	C	G	0.00775152	0.0517121	0.11055	0.639948	211023	0.00599578	22.0468
Memory B cell %B cell	rs895377	5	58754703	A	G	0.3683	-0.1351	0.02599	2.13e-07	3657	Temporomandibular disorders	A	G	0.420047	0.000678499	0.0196309	0.972428	211023	0.00733459	27.006
Memory B cell %B cell	rs9492229	6	129088507	C	T	0.9556	0.3141	0.06101	2.74998e-07	3657	Temporomandibular disorders	C	T	0.975183	-0.0263178	0.0623581	0.672994	211023	0.00719569	26.4909
Memory B cell %B cell	rs9536690	13	54368107	C	T	0.8213	-0.1518	0.03305	4.489e-06	3657	Temporomandibular disorders	C	T	0.820205	0.0332093	0.0251188	0.186139	211023	0.00573558	21.0845
Memory B cell %B cell	rs9584780	13	98249015	C	T	0.0257	0.3691	0.07708	1.754e-06	3657	Temporomandibular disorders	C	T	0.00896207	0.00439197	0.103281	0.966081	211023	0.00623111	22.9175
Memory B cell Absolute Count	rs10018308	4	119736744	G	A	0.3441	0.1198	0.0268	8.09003e-06	3656	Temporomandibular disorders	G	A	0.312295	0.0122008	0.0207202	0.555972	211023	0.00543589	19.9713
Memory B cell Absolute Count	rs11653761	17	2813241	T	G	0.592	-0.1161	0.02478	2.93799e-06	3656	Temporomandibular disorders	T	G	0.59605	0.0242772	0.0195653	0.21467	211023	0.00596837	21.9394
Memory B cell Absolute Count	rs12216018	6	130193445	T	C	0.1415	-0.1641	0.03601	5.39399e-06	3656	Temporomandibular disorders	T	C	0.230451	0.0284062	0.0228579	0.213967	211023	0.00564813	20.7555
Memory B cell Absolute Count	rs12763172	10	83687763	C	T	0.7213	0.1259	0.02783	6.26801e-06	3656	Temporomandibular disorders	C	T	0.546489	-0.0152519	0.0192887	0.42911	211023	0.00556666	20.4544
Memory B cell Absolute Count	rs12874404	13	108341146	G	A	0.3256	0.173	0.02661	9.13903e-11	3656	Temporomandibular disorders	G	A	0.0359307	0.00479309	0.0524943	0.927249	211023	0.0114289	42.244
Memory B cell Absolute Count	rs139196765	15	24488617	G	A	0.0025	1.204	0.2523	1.89802e-06	3656	Temporomandibular disorders	G	A	0.00363376	0.313745	0.190885	0.100252	211023	0.00619035	22.7604
Memory B cell Absolute Count	rs144295598	22	44768291	A	G	0.0103	0.6102	0.1207	4.46303e-07	3656	Temporomandibular disorders	A	G	0.00841939	-0.0423129	0.108667	0.696994	211023	0.00694222	25.5442
Memory B cell Absolute Count	rs16867231	2	180185296	A	G	0.0108	0.538	0.1157	3.44897e-06	3656	Temporomandibular disorders	A	G	0.025992	0.0156939	0.0603933	0.794971	211023	0.00587937	21.6103
Memory B cell Absolute Count	rs17708396	5	149030687	A	C	0.0005	2.504	0.522	1.67699e-06	3656	Temporomandibular disorders	A	C	0.0618638	-0.0276797	0.0400239	0.489202	211023	0.00625456	22.998
Memory B cell Absolute Count	rs2879633	10	51997290	A	G	0.2884	-0.1301	0.02775	2.84302e-06	3656	Temporomandibular disorders	A	G	0.320141	0.00195782	0.0206019	0.92429	211023	0.00597612	21.968
Memory B cell Absolute Count	rs36072728	11	29427099	T	C	0.0356	0.305	0.06718	5.80805e-06	3656	Temporomandibular disorders	T	C	0.123534	-0.055871	0.0292569	0.0561759	211023	0.00560624	20.6007
Memory B cell Absolute Count	rs61997631	14	104134583	G	C	0.0432	-0.2972	0.06141	1.357e-06	3656	Temporomandibular disorders	G	C	0.0611441	0.0682527	0.0405471	0.0923188	211023	0.00636561	23.4089
Memory B cell Absolute Count	rs6492117	13	108509241	C	T	0.4685	-0.1395	0.02499	2.57798e-08	3656	Temporomandibular disorders	C	T	0.566699	-0.0111829	0.0194636	0.565593	211023	0.0084513	31.1443
Memory B cell Absolute Count	rs74565175	7	81741262	A	G	0.2009	0.1371	0.03052	7.27394e-06	3656	Temporomandibular disorders	A	G	0.120452	0.0338191	0.0296342	0.253779	211023	0.0054892	20.1682
Memory B cell Absolute Count	rs77643931	9	126408762	G	T	0.2798	0.1235	0.02777	8.97408e-06	3656	Temporomandibular disorders	G	T	0.117285	-0.00625122	0.0300093	0.834987	211023	0.00538063	19.7672
Memory B cell Absolute Count	rs77762131	14	95739501	C	G	0.045	0.2713	0.05795	2.94503e-06	3656	Temporomandibular disorders	C	G	0.00775152	0.0517121	0.11055	0.639948	211023	0.00595924	21.9056
Memory B cell Absolute Count	rs9520889	13	108466227	C	A	0.6506	0.1196	0.02572	3.425e-06	3656	Temporomandibular disorders	C	A	0.363658	0.00537672	0.0200844	0.788926	211023	0.00587967	21.6114
Memory B cell Absolute Count	rs9614226	22	44292270	G	T	0.9792	-0.4235	0.08713	1.22101e-06	3656	Temporomandibular disorders	G	T	0.97754	0.0197808	0.0652013	0.7616	211023	0.00642049	23.6121
Naive-mature B cell %B cell	rs112570989	12	2756998	T	C	0.0149	0.4852	0.1023	2.19099e-06	3657	Temporomandibular disorders	T	C	0.0239411	0.0621004	0.0635968	0.328831	211023	0.00611367	22.4829
Naive-mature B cell %B cell	rs115405874	5	120407121	G	A	0.0037	-1.013	0.2016	5.36896e-07	3657	Temporomandibular disorders	G	A	0.0567838	0.0217455	0.0419221	0.603961	211023	0.00685685	25.2348
Naive-mature B cell %B cell	rs116844769	14	65247177	A	G	0.0662	-0.2677	0.05076	1.41599e-07	3657	Temporomandibular disorders	A	G	0.0346748	0.00782305	0.0525131	0.881575	211023	0.00754811	27.7982
Naive-mature B cell %B cell	rs13421263	2	168325784	T	C	0.0528	0.2616	0.05638	3.61801e-06	3657	Temporomandibular disorders	T	C	0.095645	0.0529742	0.0326282	0.104468	211023	0.00585263	21.5173
Naive-mature B cell %B cell	rs145123647	10	26670665	T	C	0.003	1.077	0.2247	1.71902e-06	3657	Temporomandibular disorders	T	C	0.0300612	0.00707798	0.0564503	0.900219	211023	0.00624282	22.9608
Naive-mature B cell %B cell	rs2334904	11	132263250	A	G	0.114	0.1801	0.03937	4.91405e-06	3657	Temporomandibular disorders	A	G	0.216552	-0.0155207	0.0234582	0.508206	211023	0.00568975	20.9151
Naive-mature B cell %B cell	rs2476213	13	101959876	T	C	0.5659	0.1119	0.02521	9.30294e-06	3657	Temporomandibular disorders	T	C	0.340712	-0.00522119	0.0203657	0.797664	211023	0.00535866	19.6914
Naive-mature B cell %B cell	rs35698683	4	11588619	G	A	0.0447	0.2687	0.05935	6.16595e-06	3657	Temporomandibular disorders	G	A	0.0615216	-0.0588347	0.0400545	0.141869	211023	0.00557367	20.486
Naive-mature B cell %B cell	rs4658141	1	89348383	C	T	0.3805	0.1371	0.0259	1.28499e-07	3657	Temporomandibular disorders	C	T	0.362786	-0.00835241	0.0199485	0.675436	211023	0.00760388	28.0051
Naive-mature B cell %B cell	rs55710170	3	16374638	A	G	0.1181	0.1678	0.03789	9.81002e-06	3657	Temporomandibular disorders	A	G	0.0960866	-0.00257533	0.033106	0.937995	211023	0.00533442	19.6019
Naive-mature B cell %B cell	rs61896866	11	111447440	A	G	0.2428	-0.1306	0.02874	5.65601e-06	3657	Temporomandibular disorders	A	G	0.141274	-0.00615906	0.0277388	0.824284	211023	0.00561491	20.6384
Naive-mature B cell %B cell	rs62398379	6	37617671	C	T	0.4032	-0.1251	0.02593	1.46201e-06	3657	Temporomandibular disorders	C	T	0.355186	-0.03272	0.0201187	0.103875	211023	0.00632454	23.2633
Naive-mature B cell %B cell	rs690488	5	40183118	A	C	0.8588	-0.1667	0.03608	3.98502e-06	3657	Temporomandibular disorders	A	C	0.721056	0.00334705	0.0215239	0.876424	211023	0.00580344	21.3354
Naive-mature B cell %B cell	rs72635970	2	73641850	G	T	0.0444	-0.3399	0.06121	3.01301e-08	3657	Temporomandibular disorders	G	T	0.0334696	0.0388884	0.053904	0.47064	211023	0.00836153	30.8191
Naive-mature B cell %B cell	rs72844588	2	137662584	A	G	0.0913	-0.2131	0.04321	8.50492e-07	3657	Temporomandibular disorders	A	G	0.150578	-0.00854578	0.0269789	0.751427	211023	0.00660685	24.3086
Naive-mature B cell %B cell	rs72914692	18	56755764	A	G	0.018	-0.4239	0.0933	5.72203e-06	3657	Temporomandibular disorders	A	G	0.0176795	-0.12667	0.0738961	0.0864988	211023	0.00561299	20.6313
Naive-mature B cell %B cell	rs7412746	1	150887995	T	C	0.5153	0.1312	0.02547	2.74802e-07	3657	Temporomandibular disorders	T	C	0.555309	0.00789559	0.0193521	0.683276	211023	0.00720352	26.5199
Naive-mature B cell %B cell	rs75766272	1	7949925	T	C	0.0201	0.463	0.0866	9.55103e-08	3657	Temporomandibular disorders	T	C	0.0726129	-0.0567572	0.0369883	0.124915	211023	0.00775568	28.5686
Naive-mature B cell %B cell	rs76477280	13	49573044	G	A	0.0206	-0.4222	0.08821	1.76498e-06	3657	Temporomandibular disorders	G	A	0.016847	-0.139204	0.0751748	0.0640634	211023	0.00622535	22.8962
Naive-mature B cell %B cell	rs77312528	4	36384299	G	T	0.0107	0.6035	0.1258	1.68101e-06	3657	Temporomandibular disorders	G	T	0.0110324	-0.0559081	0.0911588	0.539675	211023	0.0062538	23.0015
Naive-mature B cell %B cell	rs77762131	14	95739501	C	G	0.045	-0.2722	0.05828	3.10099e-06	3657	Temporomandibular disorders	C	G	0.00775152	0.0517121	0.11055	0.639948	211023	0.00592965	21.8022
Naive-mature B cell %B cell	rs895377	5	58754703	A	G	0.3683	0.1314	0.02603	4.65297e-07	3657	Temporomandibular disorders	A	G	0.420047	0.000678499	0.0196309	0.972428	211023	0.00691993	25.4686
Naive-mature B cell %B cell	rs9492229	6	129088507	C	T	0.9556	-0.3012	0.06111	8.684e-07	3657	Temporomandibular disorders	C	T	0.975183	-0.0263178	0.0623581	0.672994	211023	0.0065991	24.28
Naive-mature B cell %B cell	rs9536690	13	54368107	C	T	0.8213	0.1474	0.03311	8.70903e-06	3657	Temporomandibular disorders	C	T	0.820205	0.0332093	0.0251188	0.186139	211023	0.00539019	19.8079
Naive-mature B cell %B cell	rs9584780	13	98249015	C	T	0.0257	-0.388	0.07717	5.199e-07	3657	Temporomandibular disorders	C	T	0.00896207	0.00439197	0.103281	0.966081	211023	0.00686514	25.2656
Naive-mature B cell %B cell	rs9614418	22	44278263	G	C	0.0005	-2.179	0.4823	6.418e-06	3657	Temporomandibular disorders	G	C	0.0134344	-0.0105724	0.0842388	0.900123	211023	0.00555057	20.4006
Naive-mature B cell %B cell	rs974368	14	62542831	A	G	0.5141	-0.1154	0.025	4.08e-06	3657	Temporomandibular disorders	A	G	0.597136	-0.0309572	0.0196198	0.114598	211023	0.00579273	21.2958
Naive-mature B cell Absolute Count	rs10042327	5	58982784	A	G	0.0613	0.233	0.05192	7.40491e-06	3656	Temporomandibular disorders	A	G	0.118874	-0.0286477	0.0295553	0.332399	211023	0.00547836	20.1282
Naive-mature B cell Absolute Count	rs115150472	5	146759225	T	C	0.0004	2.627	0.579	5.91398e-06	3656	Temporomandibular disorders	T	C	0.0280301	-0.093927	0.0580942	0.10592	211023	0.0055991	20.5743
Naive-mature B cell Absolute Count	rs117344365	10	33490546	A	G	0.0178	-0.4129	0.09241	8.12905e-06	3656	Temporomandibular disorders	A	G	0.00526331	-0.0973232	0.136092	0.474528	211023	0.00543101	19.9533
Naive-mature B cell Absolute Count	rs12799241	11	120110021	A	G	0.2619	0.138	0.02805	9.06797e-07	3656	Temporomandibular disorders	A	G	0.190377	-0.0174298	0.0245634	0.477964	211023	0.00657689	24.1911
Naive-mature B cell Absolute Count	rs143176410	16	84271633	C	G	0.001	1.819	0.4058	7.65297e-06	3656	Temporomandibular disorders	C	G	0.00699468	0.0879626	0.113332	0.43766	211023	0.00546581	20.0818
Naive-mature B cell Absolute Count	rs143397127	7	12807766	C	T	0.0157	-0.4624	0.09926	3.298e-06	3656	Temporomandibular disorders	C	T	0.00155483	-0.123416	0.263342	0.639318	211023	0.0059008	21.6895
Naive-mature B cell Absolute Count	rs17056318	5	158858945	C	T	0.081	-0.2366	0.0457	2.36499e-07	3656	Temporomandibular disorders	C	T	0.0570796	0.00254024	0.0415131	0.951207	211023	0.00727811	26.7892
Naive-mature B cell Absolute Count	rs189761842	10	123725829	T	C	0.0055	0.7902	0.1709	3.91796e-06	3656	Temporomandibular disorders	T	C	0.0237154	0.0390174	0.0652261	0.549716	211023	0.00581369	21.3674
Naive-mature B cell Absolute Count	rs2286599	12	6390367	A	G	0.32	0.1183	0.0266	8.96004e-06	3656	Temporomandibular disorders	A	G	0.104204	-0.0343871	0.0324132	0.288736	211023	0.00538092	19.7683
Naive-mature B cell Absolute Count	rs2390504	7	21282052	A	G	0.0486	-0.2668	0.05743	3.51002e-06	3656	Temporomandibular disorders	A	G	0.225342	-0.0291387	0.0230826	0.206818	211023	0.00586856	21.5703
Naive-mature B cell Absolute Count	rs2395904	8	129605573	G	T	0.2657	-0.1445	0.02761	1.74e-07	3656	Temporomandibular disorders	G	T	0.266097	-0.0215709	0.0217921	0.322246	211023	0.00743627	27.3757
Naive-mature B cell Absolute Count	rs34764986	20	61351498	C	T	0.0699	-0.2347	0.04805	1.08201e-06	3656	Temporomandibular disorders	C	T	0.0292692	-0.0966122	0.0570536	0.0903878	211023	0.00648348	23.8452
Naive-mature B cell Absolute Count	rs35607968	7	68188892	T	C	0.1536	0.1584	0.03419	3.71304e-06	3656	Temporomandibular disorders	T	C	0.238732	0.0289227	0.0225349	0.19933	211023	0.00583665	21.4523
Naive-mature B cell Absolute Count	rs3811215	14	22485789	T	G	0.3032	-0.1229	0.02697	5.33495e-06	3656	Temporomandibular disorders	T	G	0.1705	-0.00394894	0.0256386	0.877591	211023	0.00564776	20.7541
Naive-mature B cell Absolute Count	rs58114937	12	67244352	G	A	0.1302	0.1702	0.0363	2.84499e-06	3656	Temporomandibular disorders	G	A	0.0467412	-0.0227911	0.045841	0.619065	211023	0.00597718	21.9719
Naive-mature B cell Absolute Count	rs62115322	19	53345231	G	C	0.2083	0.1382	0.02968	3.31002e-06	3656	Temporomandibular disorders	G	C	0.172126	-0.024617	0.0253758	0.331998	211023	0.00589541	21.6696
Naive-mature B cell Absolute Count	rs76263497	15	60586605	A	G	0.0989	-0.1886	0.04138	5.33703e-06	3656	Temporomandibular disorders	A	G	0.163286	0.0169987	0.0260194	0.513556	211023	0.00564983	20.7618
Naive-mature B cell Absolute Count	rs76981518	4	151856055	T	C	0.0744	-0.2134	0.04708	6.00897e-06	3656	Temporomandibular disorders	T	C	0.0345789	0.0123997	0.0525337	0.813408	211023	0.00558825	20.5342
Naive-mature B cell Absolute Count	rs77983244	17	7412708	A	G	0.0325	-0.3088	0.06711	4.341e-06	3656	Temporomandibular disorders	A	G	0.0855043	-0.00401004	0.0349171	0.908568	211023	0.00575793	21.1613
Naive-mature B cell Absolute Count	rs9564767	13	70960403	G	A	0.6075	-0.1163	0.02507	3.62602e-06	3656	Temporomandibular disorders	G	A	0.402121	0.0267802	0.0197384	0.17486	211023	0.00585188	21.5086
IgD- CD38+ B cell %B cell	rs10270812	7	68561899	C	T	0.5103	-0.118	0.0244	1.38599e-06	3657	Temporomandibular disorders	C	T	0.381787	-0.0236989	0.0199022	0.233745	211023	0.00635464	23.3747
IgD- CD38+ B cell %B cell	rs11705673	22	44620757	G	C	0.12	0.1701	0.0368	3.95103e-06	3657	Temporomandibular disorders	G	C	0.0939844	-0.0706776	0.0333032	0.0338166	211023	0.00580842	21.3538
IgD- CD38+ B cell %B cell	rs11938966	4	54520674	A	C	0.0294	0.3165	0.06988	6.1e-06	3657	Temporomandibular disorders	A	C	0.0982665	-0.0184468	0.0321044	0.56557	211023	0.00557811	20.5024
IgD- CD38+ B cell %B cell	rs12493961	3	11203139	G	A	0.0219	0.3884	0.08136	1.883e-06	3657	Temporomandibular disorders	G	A	0.0297265	0.0825678	0.0572808	0.149456	211023	0.00619318	22.7771
IgD- CD38+ B cell %B cell	rs12636371	3	126175942	A	G	0.4619	0.1185	0.02414	9.60993e-07	3657	Temporomandibular disorders	A	G	0.356708	-0.0140088	0.0200276	0.484255	211023	0.00654613	24.0838
IgD- CD38+ B cell %B cell	rs13075403	3	28788785	G	A	0.7616	0.1247	0.02799	8.55894e-06	3657	Temporomandibular disorders	G	A	0.729812	-0.0162515	0.0218184	0.45636	211023	0.00539823	19.8376
IgD- CD38+ B cell %B cell	rs13235778	7	57491277	A	G	0.2801	-0.1235	0.02712	5.46298e-06	3657	Temporomandibular disorders	A	G	0.354965	-0.00348677	0.0201457	0.86259	211023	0.00563863	20.7261
IgD- CD38+ B cell %B cell	rs137930158	8	108650969	C	G	0.007	-0.6636	0.1413	2.76102e-06	3657	Temporomandibular disorders	C	G	0.00508369	0.0323931	0.138478	0.815045	211023	0.00599504	22.044
IgD- CD38+ B cell %B cell	rs138542577	8	16217296	C	G	0.0376	0.3227	0.06331	3.63898e-07	3657	Temporomandibular disorders	C	G	0.0176771	0.0257926	0.0723496	0.721466	211023	0.0070543	25.9666
IgD- CD38+ B cell %B cell	rs139843122	6	107618103	T	A	0.0123	-0.5032	0.1082	3.39899e-06	3657	Temporomandibular disorders	T	A	0.0269547	0.0618817	0.0599986	0.302359	211023	0.00587951	21.6167
IgD- CD38+ B cell %B cell	rs148377259	7	106666185	C	T	0.034	-0.3437	0.06603	2.037e-07	3657	Temporomandibular disorders	C	T	0.0401679	0.0959963	0.0497967	0.053884	211023	0.00735437	27.0794
IgD- CD38+ B cell %B cell	rs188550599	8	15872702	G	A	0.0142	0.44	0.098	7.33297e-06	3657	Temporomandibular disorders	G	A	0.00587974	0.0509243	0.127412	0.68939	211023	0.00548202	20.1472
IgD- CD38+ B cell %B cell	rs238926	11	114104488	A	G	0.369	-0.1152	0.02506	4.39805e-06	3657	Temporomandibular disorders	A	G	0.433583	0.00168235	0.0194724	0.931151	211023	0.00574534	21.1206
IgD- CD38+ B cell %B cell	rs2792563	1	212926883	A	G	0.567	-0.1407	0.02479	1.494e-08	3657	Temporomandibular disorders	A	G	0.494437	0.0204637	0.0192896	0.288749	211023	0.00873175	32.1957
IgD- CD38+ B cell %B cell	rs478251	11	127957832	C	A	0.1333	0.1745	0.03499	6.44496e-07	3657	Temporomandibular disorders	C	A	0.212775	0.0234814	0.0235589	0.318905	211023	0.00675514	24.858
IgD- CD38+ B cell %B cell	rs7185719	16	59825362	G	C	0.732	-0.1257	0.02735	4.43803e-06	3657	Temporomandibular disorders	G	C	0.883567	-0.0195887	0.0304309	0.519763	211023	0.00574288	21.1115
IgD- CD38+ B cell %B cell	rs72672514	8	107295420	A	C	0.0082	-0.5866	0.132	9.15609e-06	3657	Temporomandibular disorders	A	C	0.0229965	-0.0314149	0.0644397	0.625899	211023	0.00537121	19.7378
IgD- CD38+ B cell %B cell	rs76912165	5	93629638	G	A	0.0209	0.4094	0.08778	3.21699e-06	3657	Temporomandibular disorders	G	A	0.030084	0.034691	0.0575105	0.546368	211023	0.00591295	21.7404
IgD+ CD24+ B cell %B cell	rs11134931	5	175807473	A	G	0.6924	-0.1214	0.02723	8.45999e-06	3657	Temporomandibular disorders	A	G	0.712628	0.0477265	0.0213188	0.0251756	211023	0.00540584	19.8657
IgD+ CD24+ B cell %B cell	rs112570989	12	2756998	T	C	0.0149	-0.4808	0.1031	3.23601e-06	3657	Temporomandibular disorders	T	C	0.0239411	0.0621004	0.0635968	0.328831	211023	0.00591169	21.7357
IgD+ CD24+ B cell %B cell	rs11584183	1	229994965	C	T	0.2311	-0.1336	0.03015	9.70197e-06	3657	Temporomandibular disorders	C	T	0.227477	-0.0178884	0.0232418	0.441497	211023	0.00534057	19.6246
IgD+ CD24+ B cell %B cell	rs11759971	6	33747547	T	A	0.0942	0.2126	0.04613	4.17898e-06	3657	Temporomandibular disorders	T	A	0.258004	0.00747955	0.0220441	0.734384	211023	0.00577457	21.2286
IgD+ CD24+ B cell %B cell	rs12874404	13	108341146	G	A	0.3257	0.1313	0.027	1.20301e-06	3657	Temporomandibular disorders	G	A	0.0359307	0.00479309	0.0524943	0.927249	211023	0.00642507	23.6355
IgD+ CD24+ B cell %B cell	rs144479315	18	25995154	T	A	0.0418	0.2862	0.06339	6.54395e-06	3657	Temporomandibular disorders	T	A	0.0311066	0.00081833	0.0562722	0.988397	211023	0.00554318	20.3732
IgD+ CD24+ B cell %B cell	rs145371905	13	69751640	T	G	0.0194	0.4126	0.09065	5.50402e-06	3657	Temporomandibular disorders	T	G	0.00481139	0.0248475	0.140224	0.859353	211023	0.00563306	20.7055
IgD+ CD24+ B cell %B cell	rs147867176	6	168706142	T	A	0.0418	-0.2834	0.06299	7.04693e-06	3657	Temporomandibular disorders	T	A	0.00991032	-0.126148	0.0999043	0.206702	211023	0.00550471	20.2311
IgD+ CD24+ B cell %B cell	rs17256322	16	4077618	A	T	0.3234	0.1207	0.02634	4.73097e-06	3657	Temporomandibular disorders	A	T	0.322959	-0.020369	0.0205915	0.322566	211023	0.00570915	20.9868
IgD+ CD24+ B cell %B cell	rs45575344	6	132682103	C	T	0.1333	-0.1674	0.0367	5.27898e-06	3657	Temporomandibular disorders	C	T	0.152219	0.00992351	0.0269131	0.712333	211023	0.00565705	20.7942
IgD+ CD24+ B cell %B cell	rs45608038	2	73451886	G	A	0.0421	0.2797	0.063	9.25295e-06	3657	Temporomandibular disorders	G	A	0.0368596	0.0754314	0.0513913	0.142163	211023	0.00536098	19.7
IgD+ CD24+ B cell %B cell	rs62562996	9	21576572	A	G	0.0172	-0.4312	0.09145	2.51102e-06	3657	Temporomandibular disorders	A	G	0.0145583	-0.0885254	0.0802809	0.270159	211023	0.00604273	22.2204
IgD+ CD24+ B cell %B cell	rs6781675	3	4366751	C	G	0.0235	0.3685	0.08216	7.49307e-06	3657	Temporomandibular disorders	C	G	0.0112897	0.0578834	0.0904484	0.522199	211023	0.00547075	20.1056
IgD+ CD24+ B cell %B cell	rs75766272	1	7949925	T	C	0.0201	-0.4552	0.08737	1.99402e-07	3657	Temporomandibular disorders	T	C	0.0726129	-0.0567572	0.0369883	0.124915	211023	0.00736789	27.1295
IgD+ CD24+ B cell %B cell	rs76477280	13	49573044	G	A	0.0206	0.4747	0.08918	1.07999e-07	3657	Temporomandibular disorders	G	A	0.016847	-0.139204	0.0751748	0.0640634	211023	0.00768824	28.3182
IgD+ CD24+ B cell %B cell	rs77762131	14	95739501	C	G	0.045	0.2816	0.05855	1.567e-06	3657	Temporomandibular disorders	C	G	0.00775152	0.0517121	0.11055	0.639948	211023	0.00628562	23.1193
IgD+ CD24+ B cell %B cell	rs78269238	14	65207086	T	C	0.0582	0.2453	0.05457	7.14595e-06	3657	Temporomandibular disorders	T	C	0.0221069	-0.0197319	0.065198	0.76216	211023	0.00549502	20.1953
IgD+ CD24+ B cell %B cell	rs7984084	13	50793265	T	A	0.2919	-0.1419	0.02767	3.04299e-07	3657	Temporomandibular disorders	T	A	0.41964	-0.039757	0.0194806	0.0412648	211023	0.00714018	26.2851
IgD+ CD24+ B cell %B cell	rs80032720	6	32417156	A	G	0.0734	0.2813	0.05948	2.33002e-06	3657	Temporomandibular disorders	A	G	0.00273126	0.0088424	0.187537	0.962394	211023	0.00607889	22.3542
IgD+ CD24+ B cell %B cell	rs9369326	6	42046130	C	T	0.3121	-0.1237	0.02675	3.92103e-06	3657	Temporomandibular disorders	C	T	0.42583	-0.0506993	0.0194281	0.00906525	211023	0.00581346	21.3724
IgD+ CD24+ B cell %B cell	rs9536690	13	54368107	C	T	0.8213	-0.1715	0.03341	2.97303e-07	3657	Temporomandibular disorders	C	T	0.820205	0.0332093	0.0251188	0.186139	211023	0.00715373	26.3353
IgD+ CD24+ B cell %B cell	rs9634846	13	51826967	A	G	0.7319	-0.1257	0.02803	7.46793e-06	3657	Temporomandibular disorders	A	G	0.624762	-0.0155725	0.0198937	0.433753	211023	0.00546912	20.0996
IgD+ CD24+ B cell Absolute Count	rs10513789	3	183042285	G	T	0.2261	0.1323	0.0295	7.519e-06	3656	Temporomandibular disorders	G	T	0.196532	0.0205546	0.0242087	0.395848	211023	0.00547125	20.1019
IgD+ CD24+ B cell Absolute Count	rs10749417	10	83686631	T	A	0.2247	-0.1304	0.02887	6.46606e-06	3656	Temporomandibular disorders	T	A	0.355641	0.0235206	0.02009	0.241693	211023	0.00554931	20.3903
IgD+ CD24+ B cell Absolute Count	rs10942726	5	74962160	G	A	0.3155	0.1176	0.02628	7.85507e-06	3656	Temporomandibular disorders	G	A	0.313672	0.0273654	0.0206848	0.185844	211023	0.00544735	20.0136
IgD+ CD24+ B cell Absolute Count	rs11047113	12	23815675	C	A	0.1027	-0.1831	0.04029	5.67296e-06	3656	Temporomandibular disorders	C	A	0.154492	-0.0287792	0.0264386	0.276362	211023	0.00561732	20.6417
IgD+ CD24+ B cell Absolute Count	rs11653761	17	2813241	T	G	0.592	-0.125	0.02429	2.83302e-07	3656	Temporomandibular disorders	T	G	0.59605	0.0242772	0.0195653	0.21467	211023	0.00719158	26.4684
IgD+ CD24+ B cell Absolute Count	rs12595433	15	62998446	A	G	0.4579	-0.1118	0.02462	5.79696e-06	3656	Temporomandibular disorders	A	G	0.297771	0.0272577	0.0210331	0.194994	211023	0.00560865	20.6096
IgD+ CD24+ B cell Absolute Count	rs12874404	13	108341146	G	A	0.3256	0.1963	0.02601	5.61824e-14	3656	Temporomandibular disorders	G	A	0.0359307	0.00479309	0.0524943	0.927249	211023	0.0153405	56.9275
IgD+ CD24+ B cell Absolute Count	rs13132141	4	155818148	A	G	0.6385	-0.1191	0.02557	3.304e-06	3656	Temporomandibular disorders	A	G	0.498686	0.00824787	0.0192874	0.668921	211023	0.00589911	21.6833
IgD+ CD24+ B cell Absolute Count	rs144607178	7	63788182	T	C	0.0636	0.2175	0.0491	9.7089e-06	3656	Temporomandibular disorders	T	C	0.0789501	0.00185305	0.035966	0.958909	211023	0.00533857	19.6118
IgD+ CD24+ B cell Absolute Count	rs145371905	13	69751640	T	G	0.0194	0.4292	0.08767	1.02101e-06	3656	Temporomandibular disorders	T	G	0.00481139	0.0248475	0.140224	0.859353	211023	0.00651289	23.9541
IgD+ CD24+ B cell Absolute Count	rs145475366	17	12657628	G	C	0.0955	-0.186	0.04019	3.82604e-06	3656	Temporomandibular disorders	G	C	0.0550659	-0.037382	0.0424382	0.378396	211023	0.00582434	21.4068
IgD+ CD24+ B cell Absolute Count	rs147556975	5	149076797	T	C	0.039	-0.3012	0.06251	1.508e-06	3656	Temporomandibular disorders	T	C	0.00777562	0.0105002	0.11013	0.924042	211023	0.00631038	23.2046
IgD+ CD24+ B cell Absolute Count	rs183466766	13	108058383	A	G	0.0402	0.3121	0.06005	2.14299e-07	3656	Temporomandibular disorders	A	G	0.0117168	0.22484	0.0894563	0.0119569	211023	0.00733429	26.9975
IgD+ CD24+ B cell Absolute Count	rs4702913	5	4700474	C	A	0.9123	0.197	0.04215	3.07999e-06	3656	Temporomandibular disorders	C	A	0.831563	-0.0232429	0.0256313	0.364505	211023	0.00593942	21.8323
IgD+ CD24+ B cell Absolute Count	rs61973936	13	108159681	T	G	0.0904	0.1919	0.04222	5.66396e-06	3656	Temporomandibular disorders	T	G	0.0688319	0.0660012	0.0384154	0.0857788	211023	0.00561901	20.6479
IgD+ CD24+ B cell Absolute Count	rs61997631	14	104134583	G	C	0.0432	-0.2766	0.06018	4.44099e-06	3656	Temporomandibular disorders	G	C	0.0611441	0.0682527	0.0405471	0.0923188	211023	0.00574502	21.1136
IgD+ CD24+ B cell Absolute Count	rs6492117	13	108509241	C	T	0.4685	-0.1403	0.02447	1.075e-08	3656	Temporomandibular disorders	C	T	0.566699	-0.0111829	0.0194636	0.565593	211023	0.00891156	32.8556
IgD+ CD24+ B cell Absolute Count	rs7254039	19	14882542	A	G	0.0435	-0.2566	0.05765	8.81089e-06	3656	Temporomandibular disorders	A	G	0.0547846	-0.0505642	0.0418644	0.22712	211023	0.00538966	19.8005
IgD+ CD24+ B cell Absolute Count	rs73192651	13	49638749	T	C	0.02	0.4428	0.08724	4.05005e-07	3656	Temporomandibular disorders	T	C	0.0168513	-0.132692	0.0752963	0.0780243	211023	0.00699726	25.7482
IgD+ CD24+ B cell Absolute Count	rs7586359	2	236286776	G	T	0.8907	-0.1868	0.03837	1.16899e-06	3656	Temporomandibular disorders	G	T	0.825895	0.00377123	0.0254652	0.882269	211023	0.00644106	23.6882
IgD+ CD24+ B cell Absolute Count	rs77762131	14	95739501	C	G	0.045	0.291	0.05685	3.22404e-07	3656	Temporomandibular disorders	C	G	0.00775152	0.0517121	0.11055	0.639948	211023	0.0071157	26.1871
IgD+ CD24+ B cell Absolute Count	rs78987099	13	108386589	A	G	0.1611	-0.15	0.03279	4.91598e-06	3656	Temporomandibular disorders	A	G	0.154238	-0.0128494	0.0266746	0.630011	211023	0.00569134	20.9152
IgD+ CD24+ B cell Absolute Count	rs7983661	13	108345252	C	G	0.5959	0.1146	0.02496	4.509e-06	3656	Temporomandibular disorders	C	G	0.615545	-0.0100399	0.0198569	0.613128	211023	0.00573293	21.0689
IgD+ CD24+ B cell Absolute Count	rs8014978	14	94470627	C	T	0.5737	-0.1136	0.02446	3.565e-06	3656	Temporomandibular disorders	C	T	0.409758	0.0335223	0.0197716	0.089985	211023	0.0058652	21.5579
IgD+ CD24+ B cell Absolute Count	rs880312	16	8869644	A	G	0.1034	-0.1821	0.03971	4.67897e-06	3656	Temporomandibular disorders	A	G	0.0679318	0.0421281	0.0383901	0.272481	211023	0.00571904	21.0176
IgD+ CD24+ B cell Absolute Count	rs9314892	13	114107893	G	A	0.8553	-0.1608	0.03478	3.926e-06	3656	Temporomandibular disorders	G	A	0.757046	0.00630125	0.022408	0.778553	211023	0.00581266	21.3636
IgD+ CD24+ B cell Absolute Count	rs9514850	13	108451891	C	G	0.4018	0.1103	0.02474	8.54594e-06	3656	Temporomandibular disorders	C	G	0.227983	0.011025	0.023079	0.632858	211023	0.00540743	19.8662
IgD+ CD24+ B cell Absolute Count	rs9614226	22	44292270	G	T	0.9792	-0.4122	0.08546	1.46501e-06	3656	Temporomandibular disorders	G	T	0.97754	0.0197808	0.0652013	0.7616	211023	0.00632309	23.2516
IgD- CD24- B cell %B cell	rs111237501	1	163302911	C	T	0.003	1.055	0.2248	2.813e-06	3657	Temporomandibular disorders	C	T	0.0155119	-0.000541853	0.0778182	0.994444	211023	0.00598659	22.0128
IgD- CD24- B cell %B cell	rs112898282	10	28173255	C	T	0.0152	0.4712	0.1007	2.97201e-06	3657	Temporomandibular disorders	C	T	0.0242311	-0.0574933	0.0626787	0.359001	211023	0.00595161	21.8834
IgD- CD24- B cell %B cell	rs114209430	4	82097246	C	T	0.0085	-0.6384	0.136	2.75797e-06	3657	Temporomandibular disorders	C	T	0.0120147	-0.039885	0.0905541	0.659608	211023	0.00598927	22.0227
IgD- CD24- B cell %B cell	rs11887461	2	127902673	G	A	0.4754	0.1136	0.0249	5.25303e-06	3657	Temporomandibular disorders	G	A	0.279493	-0.00792912	0.0214539	0.711689	211023	0.00565937	20.8027
IgD- CD24- B cell %B cell	rs13020544	2	216944475	A	G	0.0004	-2.752	0.5674	1.287e-06	3657	Temporomandibular disorders	A	G	0.00273838	0.0737025	0.189831	0.697829	211023	0.00639158	23.5115
IgD- CD24- B cell %B cell	rs142305616	14	103479900	C	A	0.0148	0.466	0.1047	8.83792e-06	3657	Temporomandibular disorders	C	A	0.0295347	0.0556431	0.0579025	0.336563	211023	0.00538775	19.7989
IgD- CD24- B cell %B cell	rs145137909	2	214753514	A	G	0.0004	-2.77	0.5672	1.087e-06	3657	Temporomandibular disorders	A	G	0.00837469	0.0884712	0.105495	0.401675	211023	0.00647946	23.8369
IgD- CD24- B cell %B cell	rs17044633	4	112410492	G	A	0.0286	0.3561	0.07517	2.256e-06	3657	Temporomandibular disorders	G	A	0.00598001	0.162994	0.127588	0.201423	211023	0.0060992	22.4294
IgD- CD24- B cell %B cell	rs183821560	5	62776497	A	G	0.0016	-1.841	0.3885	2.25102e-06	3657	Temporomandibular disorders	A	G	0.012806	-0.0659445	0.0865425	0.446066	211023	0.00610298	22.4434
IgD- CD24- B cell %B cell	rs34989262	20	43399234	T	A	0.0217	0.3835	0.08557	7.61798e-06	3657	Temporomandibular disorders	T	A	0.00671088	0.0117053	0.123238	0.924329	211023	0.00546241	20.0747
IgD- CD24- B cell %B cell	rs6073000	20	43148809	C	T	0.959	-0.3098	0.06272	8.163e-07	3657	Temporomandibular disorders	C	T	0.932264	-0.0739232	0.0379339	0.0513275	211023	0.00662732	24.3845
IgD- CD24- B cell %B cell	rs7198605	16	6057420	T	C	0.182	0.146	0.03204	5.38295e-06	3657	Temporomandibular disorders	T	C	0.305998	0.0368315	0.0209537	0.078788	211023	0.00564595	20.7531
IgD- CD24- B cell %B cell	rs73045003	7	2612362	T	C	0.1396	-0.1605	0.03611	9.03608e-06	3657	Temporomandibular disorders	T	C	0.135407	0.00704343	0.0281989	0.80276	211023	0.00537317	19.745
IgD- CD24- B cell %B cell	rs76377003	8	111869599	G	A	0.0219	-0.3971	0.08574	3.76296e-06	3657	Temporomandibular disorders	G	A	0.017563	-0.0512896	0.0725896	0.479834	211023	0.00583133	21.4385
IgD- CD24- B cell %B cell	rs7966251	12	103337617	A	G	0.1349	0.1908	0.03619	1.43199e-07	3657	Temporomandibular disorders	A	G	0.278028	0.00342879	0.021409	0.872758	211023	0.00754338	27.7806
IgD- CD24- B cell %B cell	rs8109503	19	18962989	A	T	0.0919	-0.2029	0.04406	4.27297e-06	3657	Temporomandibular disorders	A	T	0.108784	0.00810116	0.0313431	0.796047	211023	0.00576553	21.1952
IgD- CD24- B cell %B cell	rs9398107	6	106707812	G	A	0.0555	0.2678	0.0552	1.274e-06	3657	Temporomandibular disorders	G	A	0.0298103	-0.0794596	0.0573135	0.165624	211023	0.00639487	23.5237
IgD- CD24- B cell Absolute Count	rs111237501	1	163302911	C	T	0.003	1.052	0.2261	3.34703e-06	3656	Temporomandibular disorders	C	T	0.0155119	-0.000541853	0.0778182	0.994444	211023	0.00588654	21.6368
IgD- CD24- B cell Absolute Count	rs112898282	10	28173255	C	T	0.0152	0.4601	0.1017	6.27798e-06	3656	Temporomandibular disorders	C	T	0.0242311	-0.0574933	0.0626787	0.359001	211023	0.00556714	20.4562
IgD- CD24- B cell Absolute Count	rs114114265	2	79579586	A	G	0.0647	0.2343	0.05149	5.50896e-06	3656	Temporomandibular disorders	A	G	0.0178179	-0.12357	0.0741349	0.0955498	211023	0.0056317	20.6948
IgD- CD24- B cell Absolute Count	rs145638783	6	1238207	A	G	0.0033	-0.9851	0.2144	4.469e-06	3656	Temporomandibular disorders	A	G	0.0206391	0.135588	0.0676803	0.0451388	211023	0.00574122	21.0996
IgD- CD24- B cell Absolute Count	rs17044633	4	112410492	G	A	0.0286	0.3458	0.07605	5.62406e-06	3656	Temporomandibular disorders	G	A	0.00598001	0.162994	0.127588	0.201423	211023	0.00562336	20.664
IgD- CD24- B cell Absolute Count	rs191543445	14	31035932	G	A	0.031	0.3337	0.07236	4.14295e-06	3656	Temporomandibular disorders	G	A	0.0255793	-0.0209551	0.0620968	0.735772	211023	0.00578349	21.2558
IgD- CD24- B cell Absolute Count	rs35859699	4	111263595	A	G	0.0181	0.4262	0.09456	6.76597e-06	3656	Temporomandibular disorders	A	G	0.0119584	-0.071379	0.0910291	0.432961	211023	0.00552585	20.3037
IgD- CD24- B cell Absolute Count	rs421516	17	65139471	A	C	0.9583	-0.2921	0.06361	4.54496e-06	3656	Temporomandibular disorders	A	C	0.997368	0.114741	0.190429	0.546814	211023	0.00573467	21.0753
IgD- CD24- B cell Absolute Count	rs451367	19	16302031	C	T	0.7674	-0.146	0.0296	8.51805e-07	3656	Temporomandibular disorders	C	T	0.860414	-0.047168	0.0279151	0.0910857	211023	0.00661052	24.3156
IgD- CD24- B cell Absolute Count	rs4697616	4	25765561	A	G	0.6779	0.1246	0.02682	3.53403e-06	3656	Temporomandibular disorders	A	G	0.665381	-0.000707024	0.0204714	0.972449	211023	0.00586889	21.5715
IgD- CD24- B cell Absolute Count	rs496760	15	54403488	A	G	0.6422	0.1331	0.02656	5.69102e-07	3656	Temporomandibular disorders	A	G	0.487415	0.030953	0.0192788	0.108373	211023	0.00682214	25.0993
IgD- CD24- B cell Absolute Count	rs72953104	1	40913911	G	C	0.0643	0.2344	0.05087	4.19701e-06	3656	Temporomandibular disorders	G	C	0.166525	-0.0103216	0.0257481	0.688518	211023	0.00577392	21.2204
IgD- CD24- B cell Absolute Count	rs72977632	19	1930175	A	T	0.0643	-0.2323	0.05115	5.75294e-06	3656	Temporomandibular disorders	A	T	0.118811	0.0279142	0.0295297	0.344509	211023	0.00560993	20.6143
IgD- CD24- B cell Absolute Count	rs74356874	5	22936453	A	G	0.0066	0.6821	0.1488	4.73598e-06	3656	Temporomandibular disorders	A	G	0.0270122	-0.0683472	0.0593762	0.249696	211023	0.00571472	21.0016
IgD- CD24- B cell Absolute Count	rs75453701	13	54655511	G	A	0.0464	0.2658	0.05994	9.47305e-06	3656	Temporomandibular disorders	G	A	0.00338742	-0.0463974	0.171998	0.787348	211023	0.00534984	19.6535
IgD- CD24- B cell Absolute Count	rs7615875	3	29303920	C	T	0.1956	0.1425	0.03201	8.8481e-06	3656	Temporomandibular disorders	C	T	0.262378	-0.017526	0.0219477	0.424561	211023	0.00539144	19.8071
IgD- CD24- B cell Absolute Count	rs76225955	4	31592382	C	T	0.0909	-0.1924	0.0432	8.65506e-06	3656	Temporomandibular disorders	C	T	0.0885982	0.0613184	0.0338503	0.0700713	211023	0.00539618	19.8246
IgD- CD24- B cell Absolute Count	rs76499400	3	192170840	T	G	0.0792	0.2069	0.04589	6.76893e-06	3656	Temporomandibular disorders	T	G	0.084474	0.020185	0.0343442	0.556715	211023	0.00552931	20.3164
IgD- CD24- B cell Absolute Count	rs7982713	13	70802190	G	A	0.2157	-0.1482	0.03033	1.068e-06	3656	Temporomandibular disorders	G	A	0.285178	0.00157353	0.0215072	0.941676	211023	0.00648811	23.8624
IgD+ CD24- B cell %B cell	rs11184230	1	104617102	T	C	0.1095	-0.1946	0.03983	1.083e-06	3657	Temporomandibular disorders	T	C	0.0834584	0.0597521	0.0350328	0.0880826	211023	0.00648507	23.8576
IgD+ CD24- B cell %B cell	rs116844769	14	65247177	A	G	0.0662	-0.2773	0.0514	7.29693e-08	3657	Temporomandibular disorders	A	G	0.0346748	0.00782305	0.0525131	0.881575	211023	0.00789597	29.0895
IgD+ CD24- B cell %B cell	rs12465275	2	4034677	C	T	0.009	-0.6051	0.136	8.84199e-06	3657	Temporomandibular disorders	C	T	0.0386634	-0.0533117	0.0506975	0.293	211023	0.00538402	19.7851
IgD+ CD24- B cell %B cell	rs140191306	9	2570753	T	C	0.0179	0.4404	0.09513	3.804e-06	3657	Temporomandibular disorders	T	C	0.00583827	0.116026	0.127667	0.363446	211023	0.00582635	21.4201
IgD+ CD24- B cell %B cell	rs145123647	10	26670665	T	C	0.003	1.016	0.2269	7.67892e-06	3657	Temporomandibular disorders	T	C	0.0300612	0.00707798	0.0564503	0.900219	211023	0.00545279	20.0392
IgD+ CD24- B cell %B cell	rs182854545	14	53549505	T	C	0.0018	1.363	0.3003	5.84602e-06	3657	Temporomandibular disorders	T	C	0.0743599	0.0165002	0.0366937	0.652946	211023	0.00560166	20.5894
IgD+ CD24- B cell %B cell	rs1972883	4	47949928	A	G	0.7849	-0.1408	0.03125	6.88906e-06	3657	Temporomandibular disorders	A	G	0.874227	-0.000961303	0.0290074	0.973563	211023	0.00552047	20.2893
IgD+ CD24- B cell %B cell	rs2450220	8	118311162	T	C	0.816	-0.1439	0.03231	8.69201e-06	3657	Temporomandibular disorders	T	C	0.933926	-0.0251946	0.0390071	0.518346	211023	0.00539478	19.8249
IgD+ CD24- B cell %B cell	rs35698683	4	11588619	G	A	0.0447	0.2735	0.06003	5.36402e-06	3657	Temporomandibular disorders	G	A	0.0615216	-0.0588347	0.0400545	0.141869	211023	0.0056441	20.7463
IgD+ CD24- B cell %B cell	rs45608038	2	73451886	G	A	0.0421	-0.2927	0.06326	3.85496e-06	3657	Temporomandibular disorders	G	A	0.0368596	0.0754314	0.0513913	0.142163	211023	0.00582006	21.3968
IgD+ CD24- B cell %B cell	rs56335940	3	106860968	A	G	0.1326	-0.1728	0.03773	4.83905e-06	3657	Temporomandibular disorders	A	G	0.200069	0.000601764	0.0241623	0.980131	211023	0.00570302	20.9641
IgD+ CD24- B cell %B cell	rs58706313	22	44096682	T	C	0.0343	-0.3021	0.06737	7.53095e-06	3657	Temporomandibular disorders	T	C	0.107037	-0.00838917	0.0310626	0.787104	211023	0.00546842	20.097
IgD+ CD24- B cell %B cell	rs6910508	6	166117857	A	G	0.4199	0.1159	0.0255	5.71202e-06	3657	Temporomandibular disorders	A	G	0.301251	-0.00382086	0.0209378	0.855201	211023	0.00561714	20.6466
IgD+ CD24- B cell %B cell	rs73426855	17	79663261	C	T	0.1471	-0.1632	0.03539	4.13904e-06	3657	Temporomandibular disorders	C	T	0.222822	0.00200434	0.0233736	0.931663	211023	0.00578144	21.254
IgD+ CD24- B cell %B cell	rs7412746	1	150887995	T	C	0.5153	0.1263	0.02588	1.11199e-06	3657	Temporomandibular disorders	T	C	0.555309	0.00789559	0.0193521	0.683276	211023	0.00647044	23.8035
IgD+ CD24- B cell %B cell	rs75766272	1	7949925	T	C	0.0201	0.483	0.08768	3.86002e-08	3657	Temporomandibular disorders	T	C	0.0726129	-0.0567572	0.0369883	0.124915	211023	0.00822961	30.3288
IgD+ CD24- B cell %B cell	rs7870388	9	8660693	G	C	0.7737	-0.142	0.03034	2.97303e-06	3657	Temporomandibular disorders	G	C	0.789552	0.0043348	0.0235652	0.854053	211023	0.00595425	21.8931
IgD+ CD24- B cell %B cell	rs78958229	21	37991655	T	C	0.044	0.2723	0.06041	6.74295e-06	3657	Temporomandibular disorders	T	C	0.00672516	-0.161731	0.119759	0.176863	211023	0.00552518	20.3067
IgD+ CD24- B cell Absolute Count	rs115150472	5	146759225	T	C	0.0004	2.619	0.5765	5.73099e-06	3656	Temporomandibular disorders	T	C	0.0280301	-0.093927	0.0580942	0.10592	211023	0.00561334	20.6269
IgD+ CD24- B cell Absolute Count	rs12197153	6	100373584	A	G	0.0007	2.118	0.4501	2.63099e-06	3656	Temporomandibular disorders	A	G	0.0869312	-0.0215268	0.034263	0.529821	211023	0.00602012	22.1308
IgD+ CD24- B cell Absolute Count	rs12799241	11	120110021	A	G	0.2619	0.132	0.02794	2.391e-06	3656	Temporomandibular disorders	A	G	0.190377	-0.0174298	0.0245634	0.477964	211023	0.006068	22.3078
IgD+ CD24- B cell Absolute Count	rs141108367	5	21916697	A	G	0.0012	1.503	0.3297	5.30506e-06	3656	Temporomandibular disorders	A	G	0.0327081	0.00242474	0.0537197	0.963998	211023	0.00565213	20.7703
IgD+ CD24- B cell Absolute Count	rs143176410	16	84271633	C	G	0.001	1.816	0.404	7.18208e-06	3656	Temporomandibular disorders	C	G	0.00699468	0.0879626	0.113332	0.43766	211023	0.00549628	20.1944
IgD+ CD24- B cell Absolute Count	rs143397127	7	12807766	C	T	0.0157	-0.4464	0.09885	6.50999e-06	3656	Temporomandibular disorders	C	T	0.00155483	-0.123416	0.263342	0.639318	211023	0.00554719	20.3825
IgD+ CD24- B cell Absolute Count	rs150663332	8	2097003	T	C	0.084	-0.2005	0.04387	5.02597e-06	3656	Temporomandibular disorders	T	C	0.0883755	0.0123297	0.0339279	0.7163	211023	0.00568085	20.8764
IgD+ CD24- B cell Absolute Count	rs17056318	5	158858945	C	T	0.081	-0.2103	0.04553	3.98602e-06	3656	Temporomandibular disorders	C	T	0.0570796	0.00254024	0.0415131	0.951207	211023	0.00580163	21.3229
IgD+ CD24- B cell Absolute Count	rs189761842	10	123725829	T	C	0.0055	0.7675	0.1702	6.72404e-06	3656	Temporomandibular disorders	T	C	0.0237154	0.0390174	0.0652261	0.549716	211023	0.00553124	20.3236
IgD+ CD24- B cell Absolute Count	rs190448231	7	88239228	G	T	0.028	0.3363	0.07548	8.64908e-06	3656	Temporomandibular disorders	G	T	0.00834632	0.00934696	0.108021	0.931046	211023	0.00540048	19.8405
IgD+ CD24- B cell Absolute Count	rs2395904	8	129605573	G	T	0.2657	-0.1335	0.0275	1.26e-06	3656	Temporomandibular disorders	G	T	0.266097	-0.0215709	0.0217921	0.322246	211023	0.00640472	23.5537
IgD+ CD24- B cell Absolute Count	rs34764986	20	61351498	C	T	0.0699	-0.2158	0.04786	6.69607e-06	3656	Temporomandibular disorders	C	T	0.0292692	-0.0966122	0.0570536	0.0903878	211023	0.00553023	20.3198
IgD+ CD24- B cell Absolute Count	rs34771848	12	14149645	T	C	0.023	-0.3693	0.08033	4.43598e-06	3656	Temporomandibular disorders	T	C	0.0917933	0.0190909	0.0335786	0.569667	211023	0.00574769	21.1235
IgD+ CD24- B cell Absolute Count	rs34910780	7	77840371	T	A	0.048	-0.2677	0.05716	2.94198e-06	3656	Temporomandibular disorders	T	A	0.0159288	0.152746	0.0765414	0.045978	211023	0.0059636	21.9217
IgD+ CD24- B cell Absolute Count	rs35607968	7	68188892	T	C	0.1536	0.1555	0.03404	5.05499e-06	3656	Temporomandibular disorders	T	C	0.238732	0.0289227	0.0225349	0.19933	211023	0.00567549	20.8566
IgD+ CD24- B cell Absolute Count	rs3811215	14	22485789	T	G	0.3032	-0.1264	0.02685	2.59801e-06	3656	Temporomandibular disorders	T	G	0.1705	-0.00394894	0.0256386	0.877591	211023	0.00602525	22.1497
IgD+ CD24- B cell Absolute Count	rs701839	10	101195537	G	A	0.7124	0.1269	0.02791	5.63106e-06	3656	Temporomandibular disorders	G	A	0.674395	0.00484036	0.0205332	0.813639	211023	0.00562275	20.6617
IgD+ CD24- B cell Absolute Count	rs71615254	4	177737259	C	A	0.0406	-0.2989	0.06147	1.21099e-06	3656	Temporomandibular disorders	C	A	0.0768218	0.0037011	0.0362408	0.918657	211023	0.00642569	23.6313
IgD+ CD24- B cell Absolute Count	rs73426855	17	79663261	C	T	0.1469	-0.1616	0.03458	3.09699e-06	3656	Temporomandibular disorders	C	T	0.222822	0.00200434	0.0233736	0.931663	211023	0.005938	21.8271
IgD+ CD24- B cell Absolute Count	rs75474045	13	71854164	A	G	0.0126	0.4915	0.1086	6.24899e-06	3656	Temporomandibular disorders	A	G	0.0215214	-0.0123039	0.0689704	0.858414	211023	0.00557128	20.4715
IgD+ CD24- B cell Absolute Count	rs76578043	13	104562459	A	G	0.0298	0.3166	0.0697	5.73905e-06	3656	Temporomandibular disorders	A	G	0.0238345	-0.0711744	0.0628846	0.257708	211023	0.00561185	20.6214
IgD+ CD24- B cell Absolute Count	rs77983244	17	7412708	A	G	0.0325	-0.3049	0.06682	5.22902e-06	3656	Temporomandibular disorders	A	G	0.0855043	-0.00401004	0.0349171	0.908568	211023	0.00566278	20.8096
CD24+ CD27+ B cell %B cell	rs10505439	8	123649864	T	C	0.0941	-0.1852	0.04175	9.38102e-06	3657	Temporomandibular disorders	T	C	0.0703583	0.0627087	0.0373671	0.0933125	211023	0.00535197	19.6667
CD24+ CD27+ B cell %B cell	rs10743163	11	11012403	A	G	0.4035	-0.1205	0.02541	2.20699e-06	3657	Temporomandibular disorders	A	G	0.299282	0.008808	0.0210324	0.675375	211023	0.00611191	22.4764
CD24+ CD27+ B cell %B cell	rs112294465	12	123259535	A	C	0.0021	1.249	0.2784	7.44098e-06	3657	Temporomandibular disorders	A	C	0.0167353	-0.13847	0.0750557	0.0650519	211023	0.00547366	20.1163
CD24+ CD27+ B cell %B cell	rs115405874	5	120407121	G	A	0.0037	0.9325	0.2017	3.925e-06	3657	Temporomandibular disorders	G	A	0.0567838	0.0217455	0.0419221	0.603961	211023	0.00581072	21.3623
CD24+ CD27+ B cell %B cell	rs116844769	14	65247177	A	G	0.0662	0.2482	0.05078	1.064e-06	3657	Temporomandibular disorders	A	G	0.0346748	0.00782305	0.0525131	0.881575	211023	0.00649031	23.877
CD24+ CD27+ B cell %B cell	rs117004076	14	97235889	G	A	0.0146	0.4553	0.1022	8.56091e-06	3657	Temporomandibular disorders	G	A	0.0319169	-0.0162222	0.0554572	0.769891	211023	0.00539781	19.8361
CD24+ CD27+ B cell %B cell	rs145208372	1	83212995	A	G	0.0097	-0.56	0.1234	5.91003e-06	3657	Temporomandibular disorders	A	G	0.0488384	-0.00341577	0.0451465	0.93969	211023	0.00559992	20.583
CD24+ CD27+ B cell %B cell	rs145442262	3	186985081	A	G	0.0906	-0.2083	0.04276	1.15001e-06	3657	Temporomandibular disorders	A	G	0.0336062	0.0159876	0.0545111	0.7693	211023	0.00644717	23.7173
CD24+ CD27+ B cell %B cell	rs148702078	6	100127016	C	G	0.0034	0.9264	0.2067	7.59906e-06	3657	Temporomandibular disorders	C	G	0.0437158	-0.053187	0.0476106	0.26394	211023	0.00546276	20.0761
CD24+ CD27+ B cell %B cell	rs2119002	5	125195074	C	T	0.1228	0.1708	0.03801	7.18704e-06	3657	Temporomandibular disorders	C	T	0.0473635	-0.0758296	0.0459883	0.0991699	211023	0.00549115	20.181
CD24+ CD27+ B cell %B cell	rs265612	12	129628187	T	C	0.3411	0.1143	0.02575	9.29608e-06	3657	Temporomandibular disorders	T	C	0.349864	0.00587915	0.0201979	0.770992	211023	0.00535895	19.6925
CD24+ CD27+ B cell %B cell	rs2812212	13	50336389	G	A	0.3634	-0.1194	0.02602	4.59505e-06	3657	Temporomandibular disorders	G	A	0.480287	-0.021785	0.019199	0.256502	211023	0.005725	21.0454
CD24+ CD27+ B cell %B cell	rs35698683	4	11588619	G	A	0.0447	-0.293	0.05931	8.17504e-07	3657	Temporomandibular disorders	G	A	0.0615216	-0.0588347	0.0400545	0.141869	211023	0.00662927	24.3917
CD24+ CD27+ B cell %B cell	rs45608038	2	73451886	G	A	0.0421	0.3527	0.0624	1.71002e-08	3657	Temporomandibular disorders	G	A	0.0368596	0.0754314	0.0513913	0.142163	211023	0.00866043	31.9304
CD24+ CD27+ B cell %B cell	rs4658141	1	89348383	C	T	0.3805	-0.1269	0.02592	1.009e-06	3657	Temporomandibular disorders	C	T	0.362786	-0.00835241	0.0199485	0.675436	211023	0.00651165	23.9561
CD24+ CD27+ B cell %B cell	rs55710170	3	16374638	A	G	0.1181	-0.1708	0.03788	6.70595e-06	3657	Temporomandibular disorders	A	G	0.0960866	-0.00257533	0.033106	0.937995	211023	0.0055287	20.3197
CD24+ CD27+ B cell %B cell	rs62233948	3	7789940	T	C	0.006	-0.737	0.1643	7.48101e-06	3657	Temporomandibular disorders	T	C	0.0193155	-0.0397314	0.071412	0.577959	211023	0.00547207	20.1105
CD24+ CD27+ B cell %B cell	rs62459310	7	56174489	C	G	0.022	0.3676	0.08119	6.15205e-06	3657	Temporomandibular disorders	C	G	0.0291055	-0.0934298	0.058114	0.107901	211023	0.00557434	20.4884
CD24+ CD27+ B cell %B cell	rs681014	5	141256755	C	T	0.9966	0.9614	0.207	3.52298e-06	3657	Temporomandibular disorders	C	T	0.991928	0.0309606	0.106921	0.772149	211023	0.00586393	21.5591
CD24+ CD27+ B cell %B cell	rs687251	13	50765617	A	G	0.4624	0.1114	0.02481	7.31493e-06	3657	Temporomandibular disorders	A	G	0.46765	0.0121151	0.0194107	0.532531	211023	0.00548282	20.1502
CD24+ CD27+ B cell %B cell	rs7221794	17	78983647	A	G	0.1574	-0.1563	0.03395	4.29903e-06	3657	Temporomandibular disorders	A	G	0.223076	0.0440457	0.0233156	0.0588776	211023	0.0057624	21.1837
CD24+ CD27+ B cell %B cell	rs72758947	1	206913708	G	A	0.0641	-0.2365	0.05101	3.67401e-06	3657	Temporomandibular disorders	G	A	0.126367	-0.0302353	0.0289568	0.296416	211023	0.00584361	21.4839
CD24+ CD27+ B cell %B cell	rs72844588	2	137662584	A	G	0.0913	0.2066	0.04322	1.826e-06	3657	Temporomandibular disorders	A	G	0.150578	-0.00854578	0.0269789	0.751427	211023	0.00620956	22.8378
CD24+ CD27+ B cell %B cell	rs72944931	2	177251534	G	A	0.0138	0.4657	0.1052	9.91791e-06	3657	Temporomandibular disorders	G	A	0.00938652	0.0266584	0.0991445	0.78802	211023	0.0053301	19.5859
CD24+ CD27+ B cell %B cell	rs7412746	1	150887995	T	C	0.5153	-0.1301	0.02547	3.41099e-07	3657	Temporomandibular disorders	T	C	0.555309	0.00789559	0.0193521	0.683276	211023	0.00708409	26.0771
CD24+ CD27+ B cell %B cell	rs75766272	1	7949925	T	C	0.0201	-0.4865	0.08656	2.04899e-08	3657	Temporomandibular disorders	T	C	0.0726129	-0.0567572	0.0369883	0.124915	211023	0.00856389	31.5714
CD24+ CD27+ B cell %B cell	rs76477280	13	49573044	G	A	0.0206	0.4892	0.08811	3.02803e-08	3657	Temporomandibular disorders	G	A	0.016847	-0.139204	0.0751748	0.0640634	211023	0.00835896	30.8095
CD24+ CD27+ B cell %B cell	rs77762131	14	95739501	C	G	0.045	0.2675	0.05828	4.59896e-06	3657	Temporomandibular disorders	C	G	0.00775152	0.0517121	0.11055	0.639948	211023	0.00572781	21.0558
CD24+ CD27+ B cell %B cell	rs9492229	6	129088507	C	T	0.9556	0.2715	0.06115	9.27705e-06	3657	Temporomandibular disorders	C	T	0.975183	-0.0263178	0.0623581	0.672994	211023	0.00536151	19.7019
CD24+ CD27+ B cell %B cell	rs9536690	13	54368107	C	T	0.8213	-0.1575	0.03309	2.01502e-06	3657	Temporomandibular disorders	C	T	0.820205	0.0332093	0.0251188	0.186139	211023	0.00615688	22.6428
CD24+ CD27+ B cell Absolute Count	rs10759006	9	8855603	C	T	0.6198	0.1133	0.02556	9.50692e-06	3656	Temporomandibular disorders	C	T	0.654055	0.0157341	0.0202994	0.438278	211023	0.00534569	19.6381
CD24+ CD27+ B cell Absolute Count	rs10762541	10	52030701	T	C	0.772	0.1488	0.02978	6.08695e-07	3656	Temporomandibular disorders	T	C	0.67181	0.0109701	0.0206092	0.594525	211023	0.00678258	24.9528
CD24+ CD27+ B cell Absolute Count	rs10942726	5	74962160	G	A	0.3155	0.1188	0.02672	8.92504e-06	3656	Temporomandibular disorders	G	A	0.313672	0.0273654	0.0206848	0.185844	211023	0.00537789	19.7571
CD24+ CD27+ B cell Absolute Count	rs11649808	17	64181305	A	G	0.8487	0.1546	0.03472	8.74802e-06	3656	Temporomandibular disorders	A	G	0.65663	-0.0221855	0.020221	0.272576	211023	0.00539392	19.8163
CD24+ CD27+ B cell Absolute Count	rs11653761	17	2813241	T	G	0.592	-0.118	0.0247	1.84001e-06	3656	Temporomandibular disorders	T	G	0.59605	0.0242772	0.0195653	0.21467	211023	0.00620385	22.8104
CD24+ CD27+ B cell Absolute Count	rs118092259	8	88420490	G	T	0.0414	-0.2901	0.06345	4.97898e-06	3656	Temporomandibular disorders	G	T	0.00751887	0.0403085	0.109652	0.713168	211023	0.00568525	20.8927
CD24+ CD27+ B cell Absolute Count	rs12874404	13	108341146	G	A	0.3256	0.1691	0.02653	2.04202e-10	3656	Temporomandibular disorders	G	A	0.0359307	0.00479309	0.0524943	0.927249	211023	0.0109902	40.6046
CD24+ CD27+ B cell Absolute Count	rs138329462	12	11481426	A	G	0.0174	-0.4374	0.09365	3.10799e-06	3656	Temporomandibular disorders	A	G	0.0162734	0.00317345	0.077454	0.967318	211023	0.00593133	21.8024
CD24+ CD27+ B cell Absolute Count	rs144295598	22	44768291	A	G	0.0103	0.5664	0.1203	2.59902e-06	3656	Temporomandibular disorders	A	G	0.00841939	-0.0423129	0.108667	0.696994	211023	0.00602676	22.1553
CD24+ CD27+ B cell Absolute Count	rs144625305	7	7832045	T	C	0.0086	0.6162	0.1357	5.74804e-06	3656	Temporomandibular disorders	T	C	0.01397	0.0211444	0.0830356	0.798999	211023	0.00560835	20.6085
CD24+ CD27+ B cell Absolute Count	rs145475366	17	12657628	G	C	0.0955	-0.1864	0.04083	5.16297e-06	3656	Temporomandibular disorders	G	C	0.0550659	-0.037382	0.0424382	0.378396	211023	0.00566837	20.8303
CD24+ CD27+ B cell Absolute Count	rs149085540	4	109629467	T	C	0.0167	-0.4318	0.09574	6.66807e-06	3656	Temporomandibular disorders	T	C	0.0022776	0.135063	0.210449	0.521014	211023	0.00553302	20.3302
CD24+ CD27+ B cell Absolute Count	rs16867231	2	180185296	A	G	0.0108	0.5129	0.1154	8.98008e-06	3656	Temporomandibular disorders	A	G	0.025992	0.0156939	0.0603933	0.794971	211023	0.00537412	19.7431
CD24+ CD27+ B cell Absolute Count	rs17708396	5	149030687	A	C	0.0005	2.539	0.5201	1.09499e-06	3656	Temporomandibular disorders	A	C	0.0618638	-0.0276797	0.0400239	0.489202	211023	0.00647625	23.8185
CD24+ CD27+ B cell Absolute Count	rs184496770	8	123243342	T	C	0.0021	1.162	0.2608	8.56091e-06	3656	Temporomandibular disorders	T	C	0.00121631	0.0233853	0.286772	0.935007	211023	0.00540056	19.8408
CD24+ CD27+ B cell Absolute Count	rs35057381	5	26412192	C	T	0.2211	0.1344	0.02969	6.17703e-06	3656	Temporomandibular disorders	C	T	0.331757	0.0480963	0.0204202	0.0185063	211023	0.00557371	20.4805
CD24+ CD27+ B cell Absolute Count	rs4076316	6	167447406	A	T	0.3005	-0.1404	0.02729	2.83798e-07	3656	Temporomandibular disorders	A	T	0.388753	-0.0270938	0.0197424	0.16995	211023	0.00718767	26.4539
CD24+ CD27+ B cell Absolute Count	rs56033406	6	41117001	T	C	0.0349	0.312	0.06692	3.22901e-06	3656	Temporomandibular disorders	T	C	0.0252671	-0.0781581	0.0616946	0.205207	211023	0.0059104	21.725
CD24+ CD27+ B cell Absolute Count	rs6492117	13	108509241	C	T	0.4685	-0.1268	0.02493	3.85097e-07	3656	Temporomandibular disorders	C	T	0.566699	-0.0111829	0.0194636	0.565593	211023	0.00702628	25.8557
CD24+ CD27+ B cell Absolute Count	rs7254039	19	14882542	A	G	0.0435	-0.2606	0.0585	8.63794e-06	3656	Temporomandibular disorders	A	G	0.0547846	-0.0505642	0.0418644	0.22712	211023	0.00539859	19.8335
CD24+ CD27+ B cell Absolute Count	rs728776	22	45004235	G	A	0.121	-0.1712	0.03808	7.09006e-06	3656	Temporomandibular disorders	G	A	0.0831009	-0.030234	0.0353652	0.392602	211023	0.00549811	20.2011
CD24+ CD27+ B cell Absolute Count	rs73192651	13	49638749	T	C	0.02	0.4411	0.08893	7.38193e-07	3656	Temporomandibular disorders	T	C	0.0168513	-0.132692	0.0752963	0.0780243	211023	0.00668434	24.5889
CD24+ CD27+ B cell Absolute Count	rs75766272	1	7949925	T	C	0.0201	-0.4055	0.08609	2.56998e-06	3656	Temporomandibular disorders	T	C	0.0726129	-0.0567572	0.0369883	0.124915	211023	0.00603174	22.1737
CD24+ CD27+ B cell Absolute Count	rs7640784	3	176311710	A	C	0.4714	-0.1111	0.02476	7.47894e-06	3656	Temporomandibular disorders	A	C	0.703218	-0.000258772	0.0211192	0.990224	211023	0.00547691	20.1228
CD24+ CD27+ B cell Absolute Count	rs76552872	13	69593184	T	G	0.042	0.283	0.06219	5.54102e-06	3656	Temporomandibular disorders	T	G	0.00567502	0.0656109	0.129397	0.612118	211023	0.00563213	20.6964
CD24+ CD27+ B cell Absolute Count	rs77762131	14	95739501	C	G	0.045	0.2815	0.05774	1.12699e-06	3656	Temporomandibular disorders	C	G	0.00775152	0.0517121	0.11055	0.639948	211023	0.00645926	23.7556
CD24+ CD27+ B cell Absolute Count	rs79207264	3	96687564	A	G	0.1184	0.1752	0.0393	8.46603e-06	3656	Temporomandibular disorders	A	G	0.0457858	-0.0267063	0.0470518	0.570311	211023	0.00540658	19.863
CD20- B cell %B cell	rs111761453	7	137488920	T	G	0.0524	0.2453	0.05506	8.59904e-06	3658	Temporomandibular disorders	T	G	0.0348432	-0.0122387	0.0524403	0.815464	211023	0.00539671	19.8374
CD20- B cell %B cell	rs112180455	2	220602137	T	C	0.0299	0.3316	0.07326	6.19598e-06	3658	Temporomandibular disorders	T	C	0.033205	0.0288618	0.0540192	0.593141	211023	0.00556962	20.4766
CD20- B cell %B cell	rs118084343	11	17666290	G	A	0.0547	-0.2663	0.0544	1.02901e-06	3658	Temporomandibular disorders	G	A	0.0192131	0.077824	0.0715836	0.276959	211023	0.00650826	23.9501
CD20- B cell %B cell	rs140134875	15	80013778	A	C	0.0011	-1.694	0.3528	1.639e-06	3658	Temporomandibular disorders	A	C	0.0274339	-0.00199509	0.059248	0.973137	211023	0.00626322	23.0426
CD20- B cell %B cell	rs187723151	1	242022917	A	G	0.004	-0.9447	0.1934	1.07999e-06	3658	Temporomandibular disorders	A	G	0.00478354	0.300997	0.142059	0.0341059	211023	0.00648049	23.8472
CD20- B cell %B cell	rs2107459	16	74106214	A	C	0.0853	0.2021	0.04383	4.17503e-06	3658	Temporomandibular disorders	A	C	0.0629264	0.00830671	0.039641	0.83402	211023	0.00577869	21.2497
CD20- B cell %B cell	rs316122	5	93678365	C	G	0.0372	0.2993	0.06479	3.971e-06	3658	Temporomandibular disorders	C	G	0.090123	-0.0457604	0.0336573	0.173957	211023	0.00579999	21.3285
CD20- B cell %B cell	rs3885787	12	91982172	C	A	0.9422	0.2407	0.05303	5.84494e-06	3658	Temporomandibular disorders	C	A	0.950576	-0.0213945	0.0443232	0.629313	211023	0.00560049	20.5907
CD20- B cell %B cell	rs4244568	15	39027714	G	T	0.3414	-0.1233	0.02622	2.67399e-06	3658	Temporomandibular disorders	G	T	0.442534	-0.0203046	0.0194151	0.295645	211023	0.00600896	22.1016
CD20- B cell %B cell	rs4889373	16	81713997	G	A	0.7989	-0.1372	0.03051	7.06399e-06	3658	Temporomandibular disorders	G	A	0.783278	-0.00374565	0.0234412	0.873047	211023	0.00549776	20.2109
CD20- B cell %B cell	rs57840701	20	48057694	C	A	0.015	0.4562	0.1004	5.65002e-06	3658	Temporomandibular disorders	C	A	0.107652	-0.0181183	0.0311684	0.561036	211023	0.00561248	20.6351
CD20- B cell %B cell	rs58352426	3	154372502	A	G	0.2246	0.1401	0.02947	2.07998e-06	3658	Temporomandibular disorders	A	G	0.246082	0.0355415	0.0223597	0.11194	211023	0.00614041	22.588
CD20- B cell %B cell	rs7265879	20	6122694	G	C	0.0778	-0.2182	0.04616	2.35798e-06	3658	Temporomandibular disorders	G	C	0.0350775	-0.0337692	0.0527155	0.521787	211023	0.00607141	22.3327
CD20- B cell %B cell	rs74786971	4	89988025	C	G	0.0645	0.2235	0.04952	6.60602e-06	3658	Temporomandibular disorders	C	G	0.071208	0.00442483	0.0375675	0.906239	211023	0.00553781	20.359
CD20- B cell %B cell	rs75368642	7	151272722	T	C	0.073	0.2118	0.04687	6.41904e-06	3658	Temporomandibular disorders	T	C	0.0558258	-0.0390646	0.0420448	0.352828	211023	0.00555138	20.4091
CD20- B cell %B cell	rs75951284	3	187921008	T	C	0.0316	0.3083	0.06752	5.11105e-06	3658	Temporomandibular disorders	T	C	0.0210076	-0.0631012	0.0685919	0.357598	211023	0.00566722	20.8375
CD20- B cell %B cell	rs7875273	9	9023522	C	T	0.3779	0.1137	0.02506	5.83002e-06	3658	Temporomandibular disorders	C	T	0.37948	-0.00550144	0.0197586	0.78068	211023	0.005596	20.5741
CD20- B cell %B cell	rs9270911	6	32604425	T	C	0.6083	0.1364	0.02871	2.10499e-06	3658	Temporomandibular disorders	T	C	0.426082	0.00666344	0.019445	0.731838	211023	0.00613263	22.5593
CD20- B cell %B cell	rs9477367	6	17249265	C	T	0.9097	-0.1917	0.04273	7.45899e-06	3658	Temporomandibular disorders	C	T	0.866291	0.0203031	0.0282854	0.472883	211023	0.00547207	20.116
IgD- CD38+ B cell Absolute Count	rs10815908	9	8537763	T	G	0.0511	0.2526	0.0538	2.75797e-06	3656	Temporomandibular disorders	T	G	0.0934027	0.0707221	0.0332688	0.0335212	211023	0.00599356	22.0325
IgD- CD38+ B cell Absolute Count	rs114044800	2	236914834	C	G	0.0086	0.5637	0.1259	7.81592e-06	3656	Temporomandibular disorders	C	G	0.016136	-0.0367297	0.0764669	0.630989	211023	0.00545335	20.0358
IgD- CD38+ B cell Absolute Count	rs115156019	1	168258157	T	C	0.0081	-0.6197	0.1242	6.33199e-07	3656	Temporomandibular disorders	T	C	0.0480565	-0.00292687	0.0446974	0.94779	211023	0.00676342	24.8818
IgD- CD38+ B cell Absolute Count	rs11605946	11	19525480	A	G	0.1637	0.1457	0.03191	5.15905e-06	3656	Temporomandibular disorders	A	G	0.145893	-0.0508772	0.0272168	0.0615772	211023	0.00567009	20.8366
IgD- CD38+ B cell Absolute Count	rs11609248	12	14164273	G	A	0.1916	-0.1355	0.03014	7.11295e-06	3656	Temporomandibular disorders	G	A	0.0337084	-0.024103	0.053241	0.650753	211023	0.00549783	20.2001
IgD- CD38+ B cell Absolute Count	rs138158989	2	203611912	A	G	0.0018	-1.339	0.2832	2.33099e-06	3656	Temporomandibular disorders	A	G	0.00295767	-0.138527	0.186502	0.457625	211023	0.00607744	22.3428
IgD- CD38+ B cell Absolute Count	rs147319637	11	111340898	A	G	0.0094	-0.5657	0.1224	3.92401e-06	3656	Temporomandibular disorders	A	G	0.0380078	-0.0775147	0.0507517	0.126678	211023	0.00580862	21.3487
IgD- CD38+ B cell Absolute Count	rs148362575	2	186300608	T	A	0.0008	2.541	0.5292	1.64101e-06	3656	Temporomandibular disorders	T	A	0.015867	0.0646064	0.076976	0.401297	211023	0.00626662	23.0426
IgD- CD38+ B cell Absolute Count	rs17037450	12	105704536	A	G	0.0264	-0.3311	0.07236	4.90501e-06	3656	Temporomandibular disorders	A	G	0.057611	0.0152568	0.0415288	0.713337	211023	0.00569423	20.9259
IgD- CD38+ B cell Absolute Count	rs2075365	12	30940032	A	G	0.6518	-0.1142	0.02477	4.14801e-06	3656	Temporomandibular disorders	A	G	0.671661	0.0283571	0.0204451	0.165446	211023	0.00578038	21.2443
IgD- CD38+ B cell Absolute Count	rs2792563	1	212926883	A	G	0.5671	-0.108	0.02437	9.59909e-06	3656	Temporomandibular disorders	A	G	0.494437	0.0204637	0.0192896	0.288749	211023	0.00534323	19.629
IgD- CD38+ B cell Absolute Count	rs3105149	5	36474532	T	A	0.0239	0.3462	0.07754	8.27409e-06	3656	Temporomandibular disorders	T	A	0.0165099	-0.106114	0.0751573	0.15798	211023	0.00542294	19.9235
IgD- CD38+ B cell Absolute Count	rs478251	11	127957832	C	A	0.1332	0.1689	0.03431	8.85503e-07	3656	Temporomandibular disorders	C	A	0.212775	0.0234814	0.0235589	0.318905	211023	0.0065848	24.2203
IgD- CD38+ B cell Absolute Count	rs62353585	4	167181559	C	T	0.0227	0.3438	0.07709	8.48301e-06	3656	Temporomandibular disorders	C	T	0.0119765	0.0651019	0.0886761	0.462855	211023	0.0054107	19.8782
IgD- CD38+ B cell Absolute Count	rs66491584	3	20938906	A	G	0.1991	-0.1466	0.02957	7.43293e-07	3656	Temporomandibular disorders	A	G	0.270923	0.00215109	0.0216911	0.921004	211023	0.00667804	24.5656
IgD- CD38+ B cell Absolute Count	rs72834736	16	81787756	C	G	0.0248	0.3465	0.07762	8.30501e-06	3656	Temporomandibular disorders	C	G	0.121379	-0.0442963	0.0297279	0.136209	211023	0.00542116	19.9169
IgD- CD38+ B cell Absolute Count	rs74011406	15	47338837	A	G	0.093	0.1928	0.04113	2.869e-06	3656	Temporomandibular disorders	A	G	0.0893186	0.0345598	0.0338738	0.30761	211023	0.00597431	21.9613
IgD- CD38+ B cell Absolute Count	rs78678130	7	106152385	A	G	0.1076	-0.1707	0.03819	8.03193e-06	3656	Temporomandibular disorders	A	G	0.0269971	0.0729816	0.0598153	0.222421	211023	0.00543494	19.9678
IgD- CD38+ B cell Absolute Count	rs79801395	11	97885814	C	G	0.0799	0.1973	0.04374	6.68606e-06	3656	Temporomandibular disorders	C	G	0.0281729	-0.170451	0.0609298	0.00514991	211023	0.00553452	20.3357
IgD- CD38+ B cell Absolute Count	rs912755	10	7442223	C	G	0.9996	-2.494	0.5255	2.16202e-06	3656	Temporomandibular disorders	C	G	0.991602	0.027835	0.109933	0.800113	211023	0.00612314	22.5118
CD20- B cell Absolute Count	rs111761453	7	137488920	T	G	0.0524	0.249	0.05482	5.77006e-06	3657	Temporomandibular disorders	T	G	0.0348432	-0.0122387	0.0524403	0.815464	211023	0.00560987	20.6197
CD20- B cell Absolute Count	rs116699251	5	143039896	A	G	0.0446	-0.2732	0.05861	3.24399e-06	3657	Temporomandibular disorders	A	G	0.0543746	-0.00111027	0.0433196	0.979553	211023	0.00590636	21.716
CD20- B cell Absolute Count	rs117905487	6	134569576	G	T	0.0209	-0.3959	0.08757	6.35697e-06	3657	Temporomandibular disorders	G	T	0.0331973	-0.0322951	0.0543742	0.552551	211023	0.00555795	20.4279
CD20- B cell Absolute Count	rs12146943	13	20502736	A	G	0.3704	-0.1127	0.02495	6.50594e-06	3657	Temporomandibular disorders	A	G	0.348569	-0.00663236	0.0201906	0.742544	211023	0.00554837	20.3924
CD20- B cell Absolute Count	rs1527218	7	16225323	T	G	0.0844	-0.2043	0.04471	5.07201e-06	3657	Temporomandibular disorders	T	G	0.0262579	0.0439428	0.0599452	0.463528	211023	0.00567714	20.8684
CD20- B cell Absolute Count	rs16936840	11	19509581	T	C	0.102	0.1881	0.04049	3.49897e-06	3657	Temporomandibular disorders	T	C	0.157172	-0.0311481	0.0262872	0.236051	211023	0.0058668	21.5697
CD20- B cell Absolute Count	rs2212443	11	88398029	G	T	0.8048	-0.1412	0.03117	6.07799e-06	3657	Temporomandibular disorders	G	T	0.801899	-0.0142884	0.0241159	0.553523	211023	0.00558008	20.5096
CD20- B cell Absolute Count	rs252298	16	29221646	A	G	0.5643	0.1091	0.02419	6.60998e-06	3657	Temporomandibular disorders	A	G	0.419692	-0.0126565	0.0195583	0.517554	211023	0.00553151	20.3301
CD20- B cell Absolute Count	rs2637364	17	33751859	C	T	0.6221	-0.1164	0.02513	3.75301e-06	3657	Temporomandibular disorders	C	T	0.558352	0.0387019	0.0193802	0.0458268	211023	0.00583251	21.4429
CD20- B cell Absolute Count	rs34625183	3	146380132	T	C	0.1154	-0.1694	0.03789	8.03397e-06	3657	Temporomandibular disorders	T	C	0.0709076	-0.00504634	0.0379691	0.894267	211023	0.00543607	19.9774
CD20- B cell Absolute Count	rs36123742	3	133534875	T	A	0.6555	0.1193	0.02587	4.11396e-06	3657	Temporomandibular disorders	T	A	0.61582	0.000911105	0.0198509	0.963392	211023	0.00578156	21.2545
CD20- B cell Absolute Count	rs38182	7	15861025	T	C	0.1693	-0.1541	0.03305	3.21203e-06	3657	Temporomandibular disorders	T	C	0.0485892	0.0163955	0.0450337	0.715804	211023	0.00590967	21.7283
CD20- B cell Absolute Count	rs41494	5	9688168	T	A	0.999	1.728	0.3819	6.26397e-06	3657	Temporomandibular disorders	T	A	0.951917	-0.0149991	0.0448152	0.73786	211023	0.00556722	20.4621
CD20- B cell Absolute Count	rs55871955	5	142748231	T	C	0.0634	-0.2257	0.04994	6.38102e-06	3657	Temporomandibular disorders	T	C	0.0222925	0.0463703	0.0651609	0.476695	211023	0.00555421	20.414
CD20- B cell Absolute Count	rs56736306	16	87806971	G	C	0.1719	-0.1465	0.03231	5.91602e-06	3657	Temporomandibular disorders	G	C	0.134934	-0.0524374	0.0281435	0.0624324	211023	0.00559038	20.5477
CD20- B cell Absolute Count	rs57641238	2	75309427	C	G	0.2252	-0.1546	0.02937	1.47999e-07	3657	Temporomandibular disorders	C	G	0.137871	-0.00671947	0.0279513	0.810021	211023	0.00751983	27.6932
CD20- B cell Absolute Count	rs6008703	22	48441838	C	G	0.3131	-0.1147	0.02589	9.67409e-06	3657	Temporomandibular disorders	C	G	0.247104	-0.0220401	0.0222921	0.322812	211023	0.00533842	19.6167
CD20- B cell Absolute Count	rs6029245	20	40639350	C	T	0.0358	0.3071	0.06585	3.23102e-06	3657	Temporomandibular disorders	C	T	0.0159344	0.186939	0.0785664	0.0173416	211023	0.00591218	21.7375
CD20- B cell Absolute Count	rs6482467	10	25031294	G	A	0.3646	-0.1128	0.02546	9.72098e-06	3657	Temporomandibular disorders	G	A	0.382417	-0.0422819	0.0197982	0.0327085	211023	0.0053389	19.6184
CD20- B cell Absolute Count	rs6586822	8	19282003	C	T	0.6508	-0.1182	0.02568	4.34901e-06	3657	Temporomandibular disorders	C	T	0.6655	0.00873582	0.020405	0.668562	211023	0.00575985	21.1742
CD20- B cell Absolute Count	rs6712095	2	204758774	T	G	0.0246	0.3592	0.07943	6.32499e-06	3657	Temporomandibular disorders	T	G	0.0120909	0.0439895	0.0899565	0.624836	211023	0.00556105	20.4393
CD20- B cell Absolute Count	rs71431666	14	94800510	C	G	0.0946	-0.1932	0.04158	3.49398e-06	3657	Temporomandibular disorders	C	G	0.0596405	-0.00709015	0.0409702	0.862607	211023	0.005869	21.5778
CD20- B cell Absolute Count	rs74786971	4	89988025	C	G	0.0645	0.2348	0.04935	2.031e-06	3657	Temporomandibular disorders	C	G	0.071208	0.00442483	0.0375675	0.906239	211023	0.00615201	22.6248
CD20- B cell Absolute Count	rs77553819	13	24308263	C	G	0.2863	-0.1249	0.0269	3.51901e-06	3657	Temporomandibular disorders	C	G	0.20578	-0.00189833	0.0238441	0.936544	211023	0.00586061	21.5468
CD20- B cell Absolute Count	rs7773849	6	128232373	G	A	0.0018	1.508	0.2808	8.31209e-08	3657	Temporomandibular disorders	G	A	0.0993132	0.00268569	0.0321071	0.933336	211023	0.00782478	28.8251
CD20- B cell Absolute Count	rs9271695	6	32625303	G	A	0.7302	0.1591	0.03244	9.79896e-07	3657	Temporomandibular disorders	G	A	0.756766	0.0182283	0.0222025	0.411646	211023	0.00653441	24.0404
CD20- CD38- B cell %B cell	rs117308259	14	31524295	C	T	0.0066	-0.8348	0.1494	2.48199e-08	3659	Temporomandibular disorders	C	T	0.0218863	0.0340913	0.064997	0.599926	211023	0.00846079	31.2051
CD20- CD38- B cell %B cell	rs118073973	9	19948910	A	T	0.0402	0.2799	0.06148	5.45306e-06	3659	Temporomandibular disorders	A	T	0.010781	0.00440253	0.0946954	0.962918	211023	0.00563278	20.7157
CD20- CD38- B cell %B cell	rs13176237	5	42352942	G	A	0.0696	0.2113	0.04756	9.12494e-06	3659	Temporomandibular disorders	G	A	0.131242	-0.0314672	0.0287054	0.272985	211023	0.00536558	19.7278
CD20- CD38- B cell %B cell	rs141595421	3	63506519	G	T	0.0127	-0.4902	0.11	8.62303e-06	3659	Temporomandibular disorders	G	T	0.0138576	-0.198802	0.0847971	0.0190555	211023	0.00539819	19.8483
CD20- CD38- B cell %B cell	rs16955339	17	54893699	T	G	0.0377	0.293	0.06221	2.56803e-06	3659	Temporomandibular disorders	T	G	0.0309817	0.020602	0.0551519	0.70874	211023	0.00602598	22.1706
CD20- CD38- B cell %B cell	rs17099538	14	32785112	C	T	0.0559	-0.2409	0.05156	3.093e-06	3659	Temporomandibular disorders	C	T	0.112115	-0.0212616	0.0307521	0.489322	211023	0.00593065	21.8178
CD20- CD38- B cell %B cell	rs182720746	4	112171727	T	C	0.0089	0.6255	0.1314	2.014e-06	3659	Temporomandibular disorders	T	C	0.0330667	-0.0598463	0.0536122	0.264302	211023	0.00615489	22.6478
CD20- CD38- B cell %B cell	rs2113943	15	60603437	G	A	0.2288	0.1278	0.02875	9.10395e-06	3659	Temporomandibular disorders	G	A	0.457007	0.0124222	0.0192539	0.51881	211023	0.00537136	19.7492
CD20- CD38- B cell %B cell	rs2215848	4	25063599	A	G	0.0118	0.524	0.1121	3.06902e-06	3659	Temporomandibular disorders	A	G	0.0081055	0.126476	0.108847	0.245253	211023	0.00593613	21.8381
CD20- CD38- B cell %B cell	rs2339996	5	173643502	A	G	0.7803	-0.1471	0.0287	3.11602e-07	3659	Temporomandibular disorders	A	G	0.811364	-0.0338978	0.0245922	0.16808	211023	0.0071284	26.2557
CD20- CD38- B cell %B cell	rs28534387	14	31048799	A	G	0.9947	0.7408	0.1663	8.628e-06	3659	Temporomandibular disorders	A	G	0.994742	-0.0967663	0.137435	0.481378	211023	0.00539394	19.8326
CD20- CD38- B cell %B cell	rs34666228	11	123514717	T	G	0.2346	0.1355	0.02809	1.45902e-06	3659	Temporomandibular disorders	T	G	0.248862	0.00716432	0.0222913	0.747911	211023	0.00631916	23.2561
CD20- CD38- B cell %B cell	rs35639639	16	5438090	C	T	0.2062	0.1332	0.0299	8.60399e-06	3659	Temporomandibular disorders	C	T	0.182274	0.00888167	0.0249358	0.721705	211023	0.00539454	19.8348
CD20- CD38- B cell %B cell	rs36071180	20	784521	A	G	0.1596	0.1488	0.03329	8.077e-06	3659	Temporomandibular disorders	A	G	0.0540761	0.00878062	0.0423285	0.835666	211023	0.00543064	19.9683
CD20- CD38- B cell %B cell	rs396692	4	162632709	A	G	0.6682	0.1157	0.02552	5.99998e-06	3659	Temporomandibular disorders	A	G	0.756907	0.00835475	0.0223681	0.708768	211023	0.00558612	20.5432
CD20- CD38- B cell %B cell	rs4832496	2	17571271	A	G	0.236	0.127	0.02814	6.54305e-06	3659	Temporomandibular disorders	A	G	0.415034	-0.0256803	0.0194685	0.187147	211023	0.00553587	20.3574
CD20- CD38- B cell %B cell	rs55767134	10	17006436	C	G	0.1838	-0.1463	0.03122	2.90202e-06	3659	Temporomandibular disorders	C	G	0.148346	-0.0293102	0.0268169	0.274404	211023	0.00596571	21.9475
CD20- CD38- B cell %B cell	rs55897487	12	152540	T	C	0.0016	-1.342	0.2897	3.73104e-06	3659	Temporomandibular disorders	T	C	0.00649437	0.10608	0.127508	0.405438	211023	0.0058305	21.4472
CD20- CD38- B cell %B cell	rs56284619	6	89304264	T	C	0.1469	0.1557	0.03428	5.72005e-06	3659	Temporomandibular disorders	T	C	0.086924	-0.0337953	0.0344269	0.32627	211023	0.0056065	20.6186
CD20- CD38- B cell %B cell	rs6125184	20	47947970	A	G	0.5914	-0.1186	0.02463	1.547e-06	3659	Temporomandibular disorders	A	G	0.549727	-0.00746046	0.0194401	0.701152	211023	0.00629702	23.1741
CD20- CD38- B cell %B cell	rs62311900	4	73279470	T	C	0.1735	-0.1398	0.03159	9.85598e-06	3659	Temporomandibular disorders	T	C	0.11246	-0.0280666	0.0306526	0.359858	211023	0.00532395	19.5739
CD20- CD38- B cell %B cell	rs72652459	9	22099417	T	C	0.0012	-1.505	0.3389	9.20005e-06	3659	Temporomandibular disorders	T	C	0.0297129	-2.33662e-05	0.0560788	0.999668	211023	0.00536084	19.7103
CD20- CD38- B cell %B cell	rs75839951	2	34266522	G	T	0.0585	-0.2476	0.05192	1.92801e-06	3659	Temporomandibular disorders	G	T	0.0774521	-0.0476499	0.0357081	0.182064	211023	0.00617701	22.7297
CD20- CD38- B cell %B cell	rs78301150	12	81839613	A	G	0.0033	-1.069	0.2213	1.42099e-06	3659	Temporomandibular disorders	A	G	0.0656921	-0.0525647	0.0383814	0.170832	211023	0.00633679	23.3214
CD20- CD38- B cell Absolute Count	rs11203884	8	17659055	T	C	0.1643	-0.1548	0.03269	2.26898e-06	3658	Temporomandibular disorders	T	C	0.162988	-0.0324009	0.0262269	0.216679	211023	0.00609276	22.4117
CD20- CD38- B cell Absolute Count	rs117308259	14	31524295	C	T	0.0066	-0.6917	0.1504	4.39896e-06	3658	Temporomandibular disorders	C	T	0.0218863	0.0340913	0.064997	0.599926	211023	0.005749	21.1399
CD20- CD38- B cell Absolute Count	rs118073973	9	19948910	A	T	0.0402	0.2899	0.06184	2.87303e-06	3658	Temporomandibular disorders	A	T	0.010781	0.00440253	0.0946954	0.962918	211023	0.0059719	21.9644
CD20- CD38- B cell Absolute Count	rs16955339	17	54893699	T	G	0.0377	0.3095	0.06249	7.67397e-07	3658	Temporomandibular disorders	T	G	0.0309817	0.020602	0.0551519	0.70874	211023	0.00666122	24.5167
CD20- CD38- B cell Absolute Count	rs182720746	4	112171727	T	C	0.0089	0.6026	0.1323	5.38096e-06	3658	Temporomandibular disorders	T	C	0.0330667	-0.0598463	0.0536122	0.264302	211023	0.00563948	20.7349
CD20- CD38- B cell Absolute Count	rs2339996	5	173643502	A	G	0.7802	-0.1438	0.02887	6.60496e-07	3658	Temporomandibular disorders	A	G	0.811364	-0.0338978	0.0245922	0.16808	211023	0.00673666	24.7963
CD20- CD38- B cell Absolute Count	rs308820	11	88408863	C	T	0.7571	-0.1305	0.02844	4.63095e-06	3658	Temporomandibular disorders	C	T	0.658661	-0.0206535	0.0203128	0.309261	211023	0.00572302	21.0438
CD20- CD38- B cell Absolute Count	rs36071180	20	784521	A	G	0.1597	0.1498	0.03344	7.69892e-06	3658	Temporomandibular disorders	A	G	0.0540761	0.00878062	0.0423285	0.835666	211023	0.00545596	20.0564
CD20- CD38- B cell Absolute Count	rs4753472	11	93550338	G	A	0.4571	-0.1078	0.02434	9.81997e-06	3658	Temporomandibular disorders	G	A	0.447642	-0.0283144	0.0193881	0.144181	211023	0.00533372	19.6046
CD20- CD38- B cell Absolute Count	rs6125184	20	47947970	A	G	0.5914	-0.1099	0.02479	9.59599e-06	3658	Temporomandibular disorders	A	G	0.549727	-0.00746046	0.0194401	0.701152	211023	0.00534406	19.6429
CD20- CD38- B cell Absolute Count	rs61906277	11	123514093	G	A	0.2347	0.1435	0.02825	3.99098e-07	3658	Temporomandibular disorders	G	A	0.248865	0.00717185	0.0222891	0.74763	211023	0.00700439	25.7887
CD20- CD38- B cell Absolute Count	rs62311900	4	73279470	T	C	0.1736	-0.1537	0.03175	1.33801e-06	3658	Temporomandibular disorders	T	C	0.11246	-0.0280666	0.0306526	0.359858	211023	0.00636566	23.4219
CD20- CD38- B cell Absolute Count	rs6906886	6	84329133	A	T	0.903	0.1893	0.04063	3.29299e-06	3658	Temporomandibular disorders	A	T	0.910863	-0.00870504	0.0337706	0.796584	211023	0.00589922	21.6955
CD20- CD38- B cell Absolute Count	rs75609575	11	97768659	A	G	0.0349	-0.3072	0.06608	3.45096e-06	3658	Temporomandibular disorders	A	G	0.0091018	-0.067227	0.103464	0.515844	211023	0.00587354	21.6006
CD20- CD38- B cell Absolute Count	rs77510701	18	37258143	A	C	0.0484	-0.2548	0.05651	6.74e-06	3658	Temporomandibular disorders	A	C	0.010783	0.0864098	0.095524	0.365684	211023	0.0055271	20.3194
IgD+ B cell %Lymphocyte	rs111830700	7	121692346	A	G	0.0377	0.2879	0.06309	5.202e-06	3657	Temporomandibular disorders	A	G	0.0223526	-0.133652	0.0655478	0.0414496	211023	0.00566202	20.8125
IgD+ B cell %Lymphocyte	rs11657531	17	2828076	T	C	0.4882	-0.1468	0.0236	5.52497e-10	3657	Temporomandibular disorders	T	C	0.381492	0.0446746	0.0198657	0.0245228	211023	0.0104697	38.6715
IgD+ B cell %Lymphocyte	rs116906133	13	99371651	G	A	0.0037	-1.032	0.2178	2.22398e-06	3657	Temporomandibular disorders	G	A	0.074322	-0.00634993	0.0366297	0.862373	211023	0.00610184	22.4391
IgD+ B cell %Lymphocyte	rs12874404	13	108341146	G	A	0.3257	0.1898	0.02599	3.43084e-13	3657	Temporomandibular disorders	G	A	0.0359307	0.00479309	0.0524943	0.927249	211023	0.0143737	53.3018
IgD+ B cell %Lymphocyte	rs13234485	7	68180147	A	T	0.1684	0.1544	0.03241	1.97301e-06	3657	Temporomandibular disorders	A	T	0.25225	0.0408652	0.0221736	0.0653341	211023	0.00616772	22.6829
IgD+ B cell %Lymphocyte	rs141070091	4	46713863	T	G	0.0081	0.614	0.1364	6.96803e-06	3657	Temporomandibular disorders	T	G	0.0373795	-0.0100335	0.0507713	0.843341	211023	0.0055104	20.2521
IgD+ B cell %Lymphocyte	rs143109147	1	39921699	C	T	0.0004	2.746	0.5892	3.27198e-06	3657	Temporomandibular disorders	C	T	0.0329876	-0.0177741	0.0532257	0.738426	211023	0.00590444	21.7089
IgD+ B cell %Lymphocyte	rs16837671	2	205791229	G	T	0.0494	-0.2827	0.05702	7.43207e-07	3657	Temporomandibular disorders	G	T	0.0247813	0.0194296	0.0618131	0.753272	211023	0.00667672	24.5674
IgD+ B cell %Lymphocyte	rs1977295	10	7146522	A	G	0.5273	0.1101	0.02357	3.11401e-06	3657	Temporomandibular disorders	A	G	0.505743	0.0329954	0.0192584	0.0866583	211023	0.00593126	21.8081
IgD+ B cell %Lymphocyte	rs2395904	8	129605573	G	T	0.2657	-0.1285	0.02712	2.243e-06	3657	Temporomandibular disorders	G	T	0.266097	-0.0215709	0.0217921	0.322246	211023	0.0061016	22.4383
IgD+ B cell %Lymphocyte	rs2402519	14	94907128	C	G	0.1523	0.1596	0.03359	2.10402e-06	3657	Temporomandibular disorders	C	G	0.245406	0.0343608	0.0223937	0.124933	211023	0.00613547	22.5636
IgD+ B cell %Lymphocyte	rs34910780	7	77840371	T	A	0.0481	-0.2739	0.05642	1.25101e-06	3657	Temporomandibular disorders	T	A	0.0159288	0.152746	0.0765414	0.045978	211023	0.00640329	23.5548
IgD+ B cell %Lymphocyte	rs4772972	13	108458066	T	C	0.4156	0.117	0.02463	2.115e-06	3657	Temporomandibular disorders	T	C	0.228643	0.00716016	0.0230408	0.755983	211023	0.00613262	22.5531
IgD+ B cell %Lymphocyte	rs55658072	19	14762472	G	A	0.6218	0.1165	0.02499	3.23601e-06	3657	Temporomandibular disorders	G	A	0.43098	0.00475383	0.0194768	0.807172	211023	0.00590774	21.7211
IgD+ B cell %Lymphocyte	rs6131010	20	46095666	G	A	0.6172	-0.1212	0.02568	2.47098e-06	3657	Temporomandibular disorders	G	A	0.717742	-0.0056259	0.0213364	0.792029	211023	0.00605415	22.2627
IgD+ B cell %Lymphocyte	rs6492109	13	108340881	T	C	0.3153	-0.1222	0.02577	2.201e-06	3657	Temporomandibular disorders	T	C	0.450439	-0.00544425	0.0193697	0.778657	211023	0.0061112	22.4738
IgD+ B cell %Lymphocyte	rs73078428	7	20066406	A	T	0.1318	-0.1651	0.03606	4.854e-06	3657	Temporomandibular disorders	A	T	0.035644	0.1275	0.0523751	0.0149176	211023	0.00569948	20.951
IgD+ B cell %Lymphocyte	rs75319860	12	109874424	C	T	0.0249	0.3546	0.0787	6.84101e-06	3657	Temporomandibular disorders	C	T	0.0134543	-0.0991524	0.0846228	0.241318	211023	0.00552076	20.2904
IgD+ B cell %Lymphocyte	rs76845048	5	116449797	C	A	0.0357	-0.3021	0.06594	4.76299e-06	3657	Temporomandibular disorders	C	A	0.0115634	-0.142867	0.0910978	0.116816	211023	0.00570681	20.9781
IgD- CD38+ B cell %lymphocyte	rs114428590	4	60223573	A	T	0.0059	-0.6902	0.1551	8.88608e-06	3656	Temporomandibular disorders	A	T	0.0296233	-0.0606291	0.0565626	0.283768	211023	0.00538734	19.792
IgD- CD38+ B cell %lymphocyte	rs11609248	12	14164273	G	A	0.1916	-0.1438	0.02996	1.64801e-06	3656	Temporomandibular disorders	G	A	0.0337084	-0.024103	0.053241	0.650753	211023	0.00626181	23.0248
IgD- CD38+ B cell %lymphocyte	rs116540222	3	117612409	T	C	0.0011	1.619	0.361	7.48204e-06	3656	Temporomandibular disorders	T	C	0.0184933	0.0225102	0.0729931	0.757787	211023	0.0054713	20.1021
IgD- CD38+ B cell %lymphocyte	rs11938966	4	54520674	A	C	0.0294	0.3028	0.06821	9.29309e-06	3656	Temporomandibular disorders	A	C	0.0982665	-0.0184468	0.0321044	0.56557	211023	0.00536136	19.696
IgD- CD38+ B cell %lymphocyte	rs12340211	9	8531036	G	C	0.0518	0.2558	0.05361	1.907e-06	3656	Temporomandibular disorders	G	C	0.0913334	0.0735364	0.0335353	0.0283211	211023	0.00618881	22.7547
IgD- CD38+ B cell %lymphocyte	rs138158989	2	203611912	A	G	0.0018	-1.324	0.2808	2.49799e-06	3656	Temporomandibular disorders	A	G	0.00295767	-0.138527	0.186502	0.457625	211023	0.00604425	22.22
IgD- CD38+ B cell %lymphocyte	rs139101653	6	31306397	T	C	0.0129	-0.4998	0.1122	8.62303e-06	3656	Temporomandibular disorders	T	C	0.0105788	0.18599	0.0952924	0.0509648	211023	0.00539821	19.8321
IgD- CD38+ B cell %lymphocyte	rs148362575	2	186300608	T	A	0.0008	2.567	0.5384	1.93299e-06	3656	Temporomandibular disorders	T	A	0.015867	0.0646064	0.076976	0.401297	211023	0.00617936	22.7198
IgD- CD38+ B cell %lymphocyte	rs148377259	7	106666185	C	T	0.0341	-0.311	0.06449	1.47001e-06	3656	Temporomandibular disorders	C	T	0.0401679	0.0959963	0.0497967	0.053884	211023	0.00632086	23.2433
IgD- CD38+ B cell %lymphocyte	rs151009998	3	11670813	A	G	0.0379	0.2925	0.06183	2.32498e-06	3656	Temporomandibular disorders	A	G	0.0204374	0.0752871	0.0687377	0.273393	211023	0.0060841	22.3674
IgD- CD38+ B cell %lymphocyte	rs17037450	12	105704536	A	G	0.0264	-0.3233	0.07216	7.68104e-06	3656	Temporomandibular disorders	A	G	0.057611	0.0152568	0.0415288	0.713337	211023	0.00546052	20.0623
IgD- CD38+ B cell %lymphocyte	rs187459109	6	40365749	A	G	0.0008	-1.987	0.4026	8.31706e-07	3656	Temporomandibular disorders	A	G	0.00633776	-0.0877805	0.130142	0.499997	211023	0.00661848	24.345
IgD- CD38+ B cell %lymphocyte	rs2627305	15	74246773	A	G	0.2986	-0.1167	0.02595	7.14908e-06	3656	Temporomandibular disorders	A	G	0.24258	-0.0382977	0.0224207	0.0876093	211023	0.0055013	20.2129
IgD- CD38+ B cell %lymphocyte	rs478251	11	127957832	C	A	0.1332	0.1561	0.03419	5.11399e-06	3656	Temporomandibular disorders	C	A	0.212775	0.0234814	0.0235589	0.318905	211023	0.00566934	20.8339
IgD- CD38+ B cell %lymphocyte	rs4785074	16	59851833	T	C	0.635	-0.1289	0.02471	1.91898e-07	3656	Temporomandibular disorders	T	C	0.691843	-0.0279354	0.0210706	0.184906	211023	0.00738811	27.1971
IgD- CD38+ B cell %lymphocyte	rs62160934	2	136183969	A	T	0.2133	0.1297	0.02865	6.13098e-06	3656	Temporomandibular disorders	A	T	0.15222	-0.0360348	0.0272654	0.186291	211023	0.00557438	20.483
IgD- CD38+ B cell %lymphocyte	rs6488283	12	10344184	G	A	0.4229	-0.1069	0.02367	6.50504e-06	3656	Temporomandibular disorders	G	A	0.424081	0.0262683	0.0194906	0.177741	211023	0.005548	20.3855
IgD- CD38+ B cell %lymphocyte	rs6554754	5	1297143	C	T	0.7503	0.1238	0.0273	5.91902e-06	3656	Temporomandibular disorders	C	T	0.849232	0.00626956	0.0269086	0.815765	211023	0.00559337	20.5531
IgD- CD38+ B cell %lymphocyte	rs66491584	3	20938906	A	G	0.1991	-0.1404	0.02948	1.97702e-06	3656	Temporomandibular disorders	A	G	0.270923	0.00215109	0.0216911	0.921004	211023	0.00616577	22.6695
IgD- CD38+ B cell %lymphocyte	rs72686093	14	21661678	T	C	0.0382	0.2941	0.06126	1.64101e-06	3656	Temporomandibular disorders	T	C	0.00976923	0.129527	0.0996144	0.193504	211023	0.0062647	23.0355
IgD- CD38+ B cell %lymphocyte	rs72834736	16	81787756	C	G	0.0248	0.3562	0.07723	4.11604e-06	3656	Temporomandibular disorders	C	G	0.121379	-0.0442963	0.0297279	0.136209	211023	0.00578482	21.2607
IgD- CD38+ B cell %lymphocyte	rs7294591	12	52538247	T	C	0.5412	0.1168	0.02391	1.086e-06	3656	Temporomandibular disorders	T	C	0.41748	-0.0205769	0.0196654	0.295398	211023	0.00648477	23.85
IgD- CD38+ B cell %lymphocyte	rs75346886	7	127645776	T	G	0.0294	0.3296	0.06986	2.48199e-06	3656	Temporomandibular disorders	T	G	0.034554	0.0108486	0.0523296	0.835766	211023	0.00605166	22.2474
IgD- CD38+ B cell %lymphocyte	rs76003838	22	23065334	A	G	0.0361	0.2895	0.06359	5.49503e-06	3656	Temporomandibular disorders	A	G	0.00809356	-0.104475	0.10894	0.337549	211023	0.00563713	20.7149
IgD- CD38+ B cell %lymphocyte	rs76624801	6	41968059	C	A	0.0007	-2.09	0.45	3.53199e-06	3656	Temporomandibular disorders	C	A	0.00189948	0.235934	0.238567	0.322682	211023	0.00586552	21.5591
IgD- CD38+ B cell %lymphocyte	rs78196740	1	63337052	C	T	0.0929	0.192	0.04079	2.59998e-06	3656	Temporomandibular disorders	C	T	0.0837567	0.00795862	0.0348041	0.819126	211023	0.00602372	22.1441
IgD- CD38+ B cell %lymphocyte	rs78678130	7	106152385	A	G	0.1076	-0.1753	0.03803	4.15604e-06	3656	Temporomandibular disorders	A	G	0.0269971	0.0729816	0.0598153	0.222421	211023	0.00577814	21.236
IgD- CD38+ B cell %lymphocyte	rs79264549	5	90289934	A	C	0.001	1.582	0.3557	8.95901e-06	3656	Temporomandibular disorders	A	C	0.0068472	-0.158738	0.118654	0.180954	211023	0.0053814	19.77
IgD- CD38+ B cell %lymphocyte	rs79812543	3	157931715	A	G	0.0197	0.3801	0.08244	4.16198e-06	3656	Temporomandibular disorders	A	G	0.014509	-0.0285532	0.0820705	0.727907	211023	0.0057809	21.2462
IgD- CD38+ B cell %lymphocyte	rs970081	1	212928502	A	G	0.6517	-0.1191	0.02482	1.64801e-06	3656	Temporomandibular disorders	A	G	0.555122	0.0277934	0.0193261	0.150399	211023	0.00625874	23.0135
IgD- CD38dim B cell %lymphocyte	rs10922490	1	88820389	C	T	0.0164	0.516	0.1044	8.15793e-07	3656	Temporomandibular disorders	C	T	0.0482856	-0.0776325	0.0443461	0.0800147	211023	0.00663743	24.4152
IgD- CD38dim B cell %lymphocyte	rs114839471	5	90249218	G	A	0.0005	2.925	0.6491	6.80707e-06	3656	Temporomandibular disorders	G	A	0.00677794	-0.151173	0.120194	0.208486	211023	0.00552353	20.2951
IgD- CD38dim B cell %lymphocyte	rs11653761	17	2813241	T	G	0.592	-0.1257	0.02411	1.93201e-07	3656	Temporomandibular disorders	T	G	0.59605	0.0242772	0.0195653	0.21467	211023	0.00737994	27.1668
IgD- CD38dim B cell %lymphocyte	rs11687597	2	136168576	G	A	0.2069	0.1644	0.03007	4.86004e-08	3656	Temporomandibular disorders	G	A	0.151926	-0.0340593	0.0272984	0.212152	211023	0.0081095	29.8744
IgD- CD38dim B cell %lymphocyte	rs117227598	15	77110406	G	C	0.0078	0.6384	0.1419	6.99794e-06	3656	Temporomandibular disorders	G	C	0.0145387	-0.0811899	0.0815895	0.319686	211023	0.00550576	20.2294
IgD- CD38dim B cell %lymphocyte	rs117817783	12	54641760	C	T	0.0685	-0.2214	0.04949	7.90606e-06	3656	Temporomandibular disorders	C	T	0.0593414	-0.0312236	0.0408059	0.444168	211023	0.00544431	20.0024
IgD- CD38dim B cell %lymphocyte	rs118086652	15	76354529	G	A	0.0213	0.38	0.08281	4.61095e-06	3656	Temporomandibular disorders	G	A	0.0162962	-0.144606	0.0765628	0.0589291	211023	0.00572666	21.0457
IgD- CD38dim B cell %lymphocyte	rs12298227	12	54392630	C	T	0.1013	-0.2055	0.04122	6.51193e-07	3656	Temporomandibular disorders	C	T	0.15037	0.0524095	0.0268508	0.0509519	211023	0.00675241	24.8411
IgD- CD38dim B cell %lymphocyte	rs134927	22	27025880	T	C	0.0215	0.3766	0.08299	5.86206e-06	3656	Temporomandibular disorders	T	C	0.0213651	0.0226646	0.065518	0.729395	211023	0.00560097	20.5812
IgD- CD38dim B cell %lymphocyte	rs143785715	1	19174088	T	C	0.0027	1.034	0.2251	4.55302e-06	3656	Temporomandibular disorders	T	C	0.0239525	-0.0325107	0.0623384	0.602005	211023	0.00573832	21.0888
IgD- CD38dim B cell %lymphocyte	rs145744014	18	63751168	T	C	0.0116	0.4981	0.1104	6.63804e-06	3656	Temporomandibular disorders	T	C	0.0526126	-0.0268567	0.0428887	0.531186	211023	0.00553704	20.345
IgD- CD38dim B cell %lymphocyte	rs146936090	6	41433547	T	C	0.0008	1.843	0.3841	1.66498e-06	3656	Temporomandibular disorders	T	C	0.0328915	0.0526198	0.0537867	0.327924	211023	0.00625791	23.0104
IgD- CD38dim B cell %lymphocyte	rs150861794	13	108351457	T	C	0.2133	0.1538	0.02954	2.03498e-07	3656	Temporomandibular disorders	T	C	0.00792559	0.102023	0.110897	0.357583	211023	0.00735999	27.0928
IgD- CD38dim B cell %lymphocyte	rs17029267	4	99651589	T	C	0.03	0.3129	0.06853	5.14695e-06	3656	Temporomandibular disorders	T	C	0.0373507	0.0284961	0.0505502	0.572946	211023	0.00566988	20.8359
IgD- CD38dim B cell %lymphocyte	rs17405603	5	145228777	T	A	0.2842	-0.1275	0.02694	2.27898e-06	3656	Temporomandibular disorders	T	A	0.29417	0.0130146	0.0212385	0.540021	211023	0.00608929	22.3866
IgD- CD38dim B cell %lymphocyte	rs1867929	4	1626553	A	C	0.1104	0.1691	0.03822	9.93002e-06	3656	Temporomandibular disorders	A	C	0.0994248	0.0145499	0.0322549	0.651924	211023	0.00532575	19.5645
IgD- CD38dim B cell %lymphocyte	rs2137277	8	40877143	G	A	0.1882	0.1383	0.03071	6.89096e-06	3656	Temporomandibular disorders	G	A	0.210622	0.0130349	0.023633	0.581253	211023	0.00551666	20.2697
IgD- CD38dim B cell %lymphocyte	rs2328245	20	18213783	T	C	0.5678	0.1091	0.02407	6.04004e-06	3656	Temporomandibular disorders	T	C	0.736189	-0.00155394	0.0217236	0.942974	211023	0.00558801	20.5333
IgD- CD38dim B cell %lymphocyte	rs2893321	13	108290686	G	A	0.4623	0.1192	0.02443	1.09999e-06	3656	Temporomandibular disorders	G	A	0.201781	-0.0148105	0.0239267	0.535919	211023	0.00646965	23.794
IgD- CD38dim B cell %lymphocyte	rs34173062	8	144103704	A	G	0.2153	0.1354	0.02947	4.45297e-06	3656	Temporomandibular disorders	A	G	0.0553751	-0.0189819	0.0429318	0.658388	211023	0.00574077	21.0979
IgD- CD38dim B cell %lymphocyte	rs500586	1	40609537	T	C	0.7061	-0.1164	0.02625	9.54707e-06	3656	Temporomandibular disorders	T	C	0.627753	-0.00168	0.0199187	0.932784	211023	0.00534948	19.6521
IgD- CD38dim B cell %lymphocyte	rs696475	12	52642860	C	G	0.776	-0.138	0.02939	2.76198e-06	3656	Temporomandibular disorders	C	G	0.777956	0.00903675	0.0233715	0.699009	211023	0.00599434	22.0354
IgD- CD38dim B cell %lymphocyte	rs71612685	4	99358694	G	A	0.0126	0.5092	0.1088	2.94002e-06	3656	Temporomandibular disorders	G	A	0.00628344	-0.0320919	0.120323	0.789689	211023	0.00595551	21.8918
IgD- CD38dim B cell %lymphocyte	rs72691171	1	119331297	T	A	0.0105	0.556	0.1242	7.79902e-06	3656	Temporomandibular disorders	T	A	0.0162137	0.0109672	0.0765686	0.886106	211023	0.00545163	20.0294
IgD- CD38dim B cell %lymphocyte	rs72816858	10	22652063	C	G	0.0172	0.4384	0.09254	2.24099e-06	3656	Temporomandibular disorders	C	G	0.0363971	-0.0512499	0.051573	0.320352	211023	0.00610124	22.4308
IgD- CD38dim B cell %lymphocyte	rs7595246	2	237646014	C	T	0.1893	0.1571	0.03041	2.509e-07	3656	Temporomandibular disorders	C	T	0.194976	0.0106215	0.0244784	0.664352	211023	0.00724694	26.6736
IgD- CD38dim B cell %lymphocyte	rs78027513	7	154826969	T	G	0.0414	0.2746	0.05995	4.77595e-06	3656	Temporomandibular disorders	T	G	0.0671654	0.086505	0.0384639	0.0245132	211023	0.00570599	20.9694
IgD- CD38dim B cell %lymphocyte	rs7840395	8	143910788	G	A	0.5715	-0.1408	0.02438	8.25296e-09	3656	Temporomandibular disorders	G	A	0.455801	-0.00658806	0.0193378	0.733341	211023	0.0090404	33.335
IgD- CD38dim B cell %lymphocyte	rs78756830	4	98516059	C	T	0.0194	0.3837	0.08516	6.81397e-06	3656	Temporomandibular disorders	C	T	0.00704723	-0.144475	0.113436	0.202797	211023	0.00552206	20.2897
IgD- CD38dim B cell %lymphocyte	rs9520836	13	108304715	G	A	0.5044	0.1281	0.02404	1.05201e-07	3656	Temporomandibular disorders	G	A	0.225188	0.00835017	0.0232052	0.718967	211023	0.00770661	28.3786
IgD- CD38- B cell %lymphocyte	rs11653761	17	2813241	T	G	0.592	-0.1169	0.0249	2.77997e-06	3656	Temporomandibular disorders	T	G	0.59605	0.0242772	0.0195653	0.21467	211023	0.00599258	22.0289
IgD- CD38- B cell %lymphocyte	rs116661843	1	178448859	A	G	0.0387	-0.2855	0.06453	9.94695e-06	3656	Temporomandibular disorders	A	G	0.000629204	0.514539	0.446932	0.24962	211023	0.00532554	19.5637
IgD- CD38- B cell %lymphocyte	rs11777835	8	143911935	C	T	0.5715	-0.1246	0.02505	6.83392e-07	3656	Temporomandibular disorders	C	T	0.456016	-0.00609106	0.0193377	0.752773	211023	0.0067218	24.7277
IgD- CD38- B cell %lymphocyte	rs117817783	12	54641760	C	T	0.0685	-0.2257	0.05035	7.59207e-06	3656	Temporomandibular disorders	C	T	0.0593414	-0.0312236	0.0408059	0.444168	211023	0.0054661	20.0829
IgD- CD38- B cell %lymphocyte	rs12128328	1	59235128	C	T	0.2113	0.1428	0.0306	3.17497e-06	3656	Temporomandibular disorders	C	T	0.130306	-0.0106707	0.0286455	0.709514	211023	0.00592145	21.7659
IgD- CD38- B cell %lymphocyte	rs12426629	12	54403787	G	C	0.0989	-0.1952	0.04268	4.95199e-06	3656	Temporomandibular disorders	G	C	0.156412	0.0526621	0.0263673	0.0457984	211023	0.00568888	20.9061
IgD- CD38- B cell %lymphocyte	rs12624265	2	118711026	G	A	0.2082	0.1358	0.03024	7.36902e-06	3656	Temporomandibular disorders	G	A	0.20828	0.029167	0.0237155	0.218744	211023	0.00548581	20.1557
IgD- CD38- B cell %lymphocyte	rs12874404	13	108341146	G	A	0.3256	0.1408	0.02668	1.378e-07	3656	Temporomandibular disorders	G	A	0.0359307	0.00479309	0.0524943	0.927249	211023	0.00756017	27.8353
IgD- CD38- B cell %lymphocyte	rs12992631	2	231448447	T	C	0.2408	-0.1296	0.02879	6.93905e-06	3656	Temporomandibular disorders	T	C	0.213885	-0.0014543	0.023484	0.950621	211023	0.00551214	20.253
IgD- CD38- B cell %lymphocyte	rs143678937	4	132037336	T	G	0.004	-0.9461	0.2068	4.92697e-06	3656	Temporomandibular disorders	T	G	0.0156483	0.0210623	0.0784502	0.78833	211023	0.0056923	20.9187
IgD- CD38- B cell %lymphocyte	rs144625305	7	7832045	T	C	0.0086	0.617	0.1366	6.49696e-06	3656	Temporomandibular disorders	T	C	0.01397	0.0211444	0.0830356	0.798999	211023	0.0055494	20.3907
IgD- CD38- B cell %lymphocyte	rs145813995	4	141114016	A	G	0.0036	-0.9431	0.2094	6.90796e-06	3656	Temporomandibular disorders	A	G	0.0131388	-0.0831896	0.0874657	0.341548	211023	0.00551764	20.2733
IgD- CD38- B cell %lymphocyte	rs17234595	11	23645597	A	G	0.0207	-0.3825	0.08604	9.0261e-06	3656	Temporomandibular disorders	A	G	0.0442601	0.0227629	0.0468849	0.627318	211023	0.00537668	19.7526
IgD- CD38- B cell %lymphocyte	rs17405603	5	145228777	T	A	0.2842	-0.1322	0.0277	1.88599e-06	3656	Temporomandibular disorders	T	A	0.29417	0.0130146	0.0212385	0.540021	211023	0.00619156	22.7649
IgD- CD38- B cell %lymphocyte	rs190799514	8	54708433	C	T	0.0272	0.391	0.07669	3.59104e-07	3656	Temporomandibular disorders	C	T	0.00778964	0.0749266	0.109837	0.495138	211023	0.00705981	25.98
IgD- CD38- B cell %lymphocyte	rs2084194	2	46890046	A	G	0.677	-0.1193	0.02656	7.21905e-06	3656	Temporomandibular disorders	A	G	0.591203	-0.00984123	0.0195738	0.615122	211023	0.00548818	20.1645
IgD- CD38- B cell %lymphocyte	rs4474666	16	85280056	A	G	0.5167	0.1116	0.02456	5.63404e-06	3656	Temporomandibular disorders	A	G	0.483323	-0.0059867	0.0192586	0.755908	211023	0.0056159	20.6364
IgD- CD38- B cell %lymphocyte	rs4697617	4	25769493	A	G	0.7103	0.1211	0.02714	8.36508e-06	3656	Temporomandibular disorders	A	G	0.75373	-0.00182868	0.0224781	0.935161	211023	0.00541631	19.899
IgD- CD38- B cell %lymphocyte	rs4756916	11	12522814	C	T	0.5685	-0.1119	0.02508	8.39499e-06	3656	Temporomandibular disorders	C	T	0.710509	0.0222002	0.0212643	0.296479	211023	0.00541553	19.8961
IgD- CD38- B cell %lymphocyte	rs61790670	1	83661536	A	C	0.23	0.1517	0.02904	1.83802e-07	3656	Temporomandibular disorders	A	C	0.171895	-0.000990106	0.0255668	0.969109	211023	0.0074087	27.2735
IgD- CD38- B cell %lymphocyte	rs6723786	2	237641429	G	A	0.2924	0.1403	0.02729	2.84302e-07	3656	Temporomandibular disorders	G	A	0.327056	-0.00539753	0.0205182	0.792503	211023	0.00717751	26.4162
IgD- CD38- B cell %lymphocyte	rs7236090	18	63279878	C	T	0.5922	0.1163	0.02497	3.33096e-06	3656	Temporomandibular disorders	C	T	0.44977	-0.00453059	0.0193672	0.815038	211023	0.00589857	21.6813
IgD- CD38- B cell %lymphocyte	rs726449	13	108499141	T	C	0.4387	0.1235	0.02493	7.67998e-07	3656	Temporomandibular disorders	T	C	0.322279	0.000443328	0.0206566	0.982877	211023	0.00666773	24.5274
IgD- CD38- B cell %lymphocyte	rs72711540	4	185999321	C	G	0.1325	-0.165	0.03688	7.97003e-06	3656	Temporomandibular disorders	C	G	0.110179	-0.0154212	0.0306416	0.61477	211023	0.00544513	20.0055
IgD- CD38- B cell %lymphocyte	rs72942964	4	133806341	T	C	0.0021	-1.231	0.2689	4.85601e-06	3656	Temporomandibular disorders	T	C	0.0171228	0.0566398	0.0738861	0.44333	211023	0.00569962	20.9458
IgD- CD38- B cell %lymphocyte	rs75116337	8	55002421	C	T	0.0208	0.3985	0.08792	5.99805e-06	3656	Temporomandibular disorders	C	T	0.0118551	-0.133834	0.0895389	0.134993	211023	0.00558781	20.5326
IgD- CD38- B cell %lymphocyte	rs75524570	3	192187269	C	T	0.0673	0.2178	0.04807	6.07198e-06	3656	Temporomandibular disorders	C	T	0.0842505	0.0169462	0.0343691	0.621968	211023	0.0055838	20.5178
IgD- CD38- B cell %lymphocyte	rs7676571	4	55680880	T	C	0.8835	0.1731	0.0383	6.40796e-06	3656	Temporomandibular disorders	T	C	0.896989	0.0030261	0.0323643	0.925505	211023	0.00555611	20.4154
IgD- CD38- B cell %lymphocyte	rs77741094	21	40990492	G	C	0.0126	-0.5436	0.1119	1.24e-06	3656	Temporomandibular disorders	G	C	0.0242251	0.0417141	0.0627166	0.505973	211023	0.00641355	23.5864
IgD- CD38- B cell %lymphocyte	rs814418	8	10079243	T	C	0.0907	0.204	0.04436	4.40099e-06	3656	Temporomandibular disorders	T	C	0.0604761	0.0535796	0.0403456	0.184173	211023	0.0057513	21.1368
IgD- CD38dim B cell %B cell	rs10743163	11	11012403	A	G	0.4035	-0.1167	0.02529	4.11396e-06	3657	Temporomandibular disorders	A	G	0.299282	0.008808	0.0210324	0.675375	211023	0.00578892	21.2817
IgD- CD38dim B cell %B cell	rs111854570	3	8653419	A	G	0.0388	-0.2872	0.06245	4.40697e-06	3657	Temporomandibular disorders	A	G	0.026172	0.0462933	0.0603191	0.4428	211023	0.00575009	21.1381
IgD- CD38dim B cell %B cell	rs112904733	1	214785153	T	G	0.0956	0.1953	0.04221	3.85496e-06	3657	Temporomandibular disorders	T	G	0.0901773	0.0378743	0.0335621	0.259115	211023	0.00581988	21.3962
IgD- CD38dim B cell %B cell	rs113530462	20	6707895	C	G	0.0038	0.887	0.196	6.221e-06	3657	Temporomandibular disorders	C	G	0.0272534	-0.213107	0.0627633	0.000685252	211023	0.0055691	20.469
IgD- CD38dim B cell %B cell	rs114839471	5	90249218	G	A	0.0005	3.03	0.6695	6.21799e-06	3657	Temporomandibular disorders	G	A	0.00677794	-0.151173	0.120194	0.208486	211023	0.00556972	20.4714
IgD- CD38dim B cell %B cell	rs11548656	16	81883307	G	A	0.1288	-0.1701	0.0366	3.48097e-06	3657	Temporomandibular disorders	G	A	0.0475106	0.0979768	0.0455161	0.0313523	211023	0.0058717	21.5878
IgD- CD38dim B cell %B cell	rs117227598	15	77110406	G	C	0.0078	0.651	0.1451	7.416e-06	3657	Temporomandibular disorders	G	C	0.0145387	-0.0811899	0.0815895	0.319686	211023	0.00547417	20.1182
IgD- CD38dim B cell %B cell	rs117987395	10	10531327	G	T	0.0524	-0.246	0.05509	8.23209e-06	3657	Temporomandibular disorders	G	T	0.0138952	-0.0377481	0.0834592	0.651057	211023	0.00542298	19.9291
IgD- CD38dim B cell %B cell	rs12118242	1	231958407	T	C	0.0055	-0.7345	0.1635	7.23003e-06	3657	Temporomandibular disorders	T	C	0.039744	-0.0361301	0.0486834	0.458001	211023	0.00548824	20.1702
IgD- CD38dim B cell %B cell	rs138919897	3	107115948	G	A	0.0019	-1.341	0.296	6.05703e-06	3657	Temporomandibular disorders	G	A	0.00887875	0.0942484	0.107287	0.379688	211023	0.00558108	20.5133
IgD- CD38dim B cell %B cell	rs143109147	1	39921699	C	T	0.0004	-2.636	0.5937	9.30593e-06	3657	Temporomandibular disorders	C	T	0.0329876	-0.0177741	0.0532257	0.738426	211023	0.00536163	19.7024
IgD- CD38dim B cell %B cell	rs146267894	9	72532290	T	C	0.0148	-0.4565	0.1023	8.36296e-06	3657	Temporomandibular disorders	T	C	0.00268201	-0.0406849	0.19257	0.832674	211023	0.0054156	19.9018
IgD- CD38dim B cell %B cell	rs16832731	2	136107133	A	G	0.1987	0.1484	0.03147	2.48599e-06	3657	Temporomandibular disorders	A	G	0.127276	-0.0146862	0.0292961	0.616158	211023	0.00604389	22.2247
IgD- CD38dim B cell %B cell	rs17405749	5	145229800	T	C	0.2374	-0.1389	0.02884	1.51098e-06	3657	Temporomandibular disorders	T	C	0.373102	0.0236715	0.0199406	0.235188	211023	0.00630294	23.1834
IgD- CD38dim B cell %B cell	rs2397752	10	131185558	T	C	0.248	-0.136	0.02815	1.41101e-06	3657	Temporomandibular disorders	T	C	0.276843	0.0138782	0.0216205	0.520939	211023	0.0063421	23.3283
IgD- CD38dim B cell %B cell	rs4038038	13	18925283	A	G	0.359	0.1177	0.02529	3.36202e-06	3657	Temporomandibular disorders	A	G	0.397621	0.00445755	0.0195554	0.819689	211023	0.00588797	21.648
IgD- CD38dim B cell %B cell	rs61946381	12	120905756	C	A	0.0305	0.321	0.07254	9.93002e-06	3657	Temporomandibular disorders	C	A	0.0734688	-0.0305116	0.0368027	0.407072	211023	0.00532612	19.5712
IgD- CD38dim B cell %B cell	rs73205209	3	106556392	C	T	0.0334	0.3323	0.07083	2.81799e-06	3657	Temporomandibular disorders	C	T	0.00500525	0.0546067	0.143469	0.703488	211023	0.00598267	21.9983
IgD- CD38dim B cell %B cell	rs75273600	6	125273597	A	G	0.0093	0.6398	0.1253	3.46497e-07	3657	Temporomandibular disorders	A	G	0.0133125	0.0341112	0.0847422	0.687295	211023	0.00707907	26.0585
IgD- CD38dim B cell %B cell	rs75659776	17	51528307	T	C	0.0515	0.2621	0.05581	2.73697e-06	3657	Temporomandibular disorders	T	C	0.111085	-0.0332528	0.0308355	0.280857	211023	0.00599479	22.0431
IgD- CD38dim B cell %B cell	rs78655841	1	232701532	A	C	0.0101	-0.5481	0.1224	7.82204e-06	3657	Temporomandibular disorders	A	C	0.0595369	-0.0380266	0.0403515	0.345997	211023	0.00545327	20.041
IgD- CD38dim B cell %B cell	rs80088375	5	11638162	T	C	0.0247	-0.3593	0.07955	6.50205e-06	3657	Temporomandibular disorders	T	C	0.0386437	0.0916559	0.0495553	0.0643754	211023	0.00554745	20.389
IgD- CD38dim B cell %B cell	rs80216562	11	128452707	A	G	0.029	-0.3698	0.07231	3.31002e-07	3657	Temporomandibular disorders	A	G	0.0319511	0.00517112	0.0550046	0.925099	211023	0.00710096	26.1396
IgD- CD38dim B cell %B cell	rs849133	7	28152661	T	C	0.5576	-0.1154	0.02601	9.41499e-06	3657	Temporomandibular disorders	T	C	0.491016	-0.0123587	0.0191878	0.519517	211023	0.00535395	19.674
IgD- CD38dim B cell %B cell	rs9424499	1	232914283	C	G	0.0109	-0.5857	0.1138	2.81002e-07	3657	Temporomandibular disorders	C	G	0.0782882	0.010795	0.0357611	0.762755	211023	0.00719129	26.4745
IgD+ CD38+ B cell %lymphocyte	rs10103048	8	129590035	C	A	0.7321	0.126	0.02692	2.988e-06	3656	Temporomandibular disorders	C	A	0.586582	0.0387117	0.0195178	0.0473228	211023	0.00595649	21.8954
IgD+ CD38+ B cell %lymphocyte	rs10821937	10	61964150	T	C	0.6458	-0.116	0.02553	5.66304e-06	3656	Temporomandibular disorders	T	C	0.752737	-0.0182397	0.0221806	0.410891	211023	0.00561517	20.6337
IgD+ CD38+ B cell %lymphocyte	rs10832409	11	15356153	A	G	0.1722	0.1495	0.03227	3.73603e-06	3656	Temporomandibular disorders	A	G	0.15322	0.00321736	0.0266597	0.903943	211023	0.00583628	21.451
IgD+ CD38+ B cell %lymphocyte	rs11068290	12	109790250	T	C	0.0231	0.3875	0.07937	1.08901e-06	3656	Temporomandibular disorders	T	C	0.0314272	-0.0309476	0.0544725	0.569945	211023	0.00647742	23.8228
IgD+ CD38+ B cell %lymphocyte	rs11682311	2	16283709	C	T	0.3243	-0.1278	0.02599	9.105e-07	3656	Temporomandibular disorders	C	T	0.484591	0.0158522	0.019297	0.411369	211023	0.00657022	24.1664
IgD+ CD38+ B cell %lymphocyte	rs117772462	7	48751421	A	T	0.0159	-0.4644	0.09659	1.58599e-06	3656	Temporomandibular disorders	A	T	0.00650508	-0.0627639	0.118299	0.595728	211023	0.00628314	23.1037
IgD+ CD38+ B cell %lymphocyte	rs13300113	9	112916314	T	A	0.2789	0.1232	0.02752	7.74908e-06	3656	Temporomandibular disorders	T	A	0.265382	0.0132105	0.0217929	0.544394	211023	0.00545185	20.0303
IgD+ CD38+ B cell %lymphocyte	rs140380950	2	104971345	C	T	0.0368	-0.3597	0.06402	2.067e-08	3656	Temporomandibular disorders	C	T	0.00254474	-0.188018	0.194143	0.332818	211023	0.0085607	31.5509
IgD+ CD38+ B cell %lymphocyte	rs17408660	12	27031549	G	A	0.0129	-0.4731	0.1058	7.92501e-06	3656	Temporomandibular disorders	G	A	0.0248572	-0.0376961	0.0620534	0.543533	211023	0.00543951	19.9847
IgD+ CD38+ B cell %lymphocyte	rs1919856	1	247537604	G	A	0.108	0.1734	0.03817	5.72506e-06	3656	Temporomandibular disorders	G	A	0.0520324	-0.017707	0.0432319	0.682112	211023	0.0056131	20.6261
IgD+ CD38+ B cell %lymphocyte	rs2216762	16	84725840	C	T	0.8141	-0.1525	0.03097	8.88403e-07	3656	Temporomandibular disorders	C	T	0.837842	-0.022789	0.0261836	0.384107	211023	0.00658841	24.2337
IgD+ CD38+ B cell %lymphocyte	rs2686423	3	183477920	G	A	0.9739	0.3352	0.07432	6.66807e-06	3656	Temporomandibular disorders	G	A	0.946911	0.00305039	0.0431863	0.94369	211023	0.00553326	20.331
IgD+ CD38+ B cell %lymphocyte	rs2857599	6	31594373	A	G	0.1722	-0.1653	0.03649	6.07393e-06	3656	Temporomandibular disorders	A	G	0.167075	0.0145399	0.025771	0.572621	211023	0.00558163	20.5097
IgD+ CD38+ B cell %lymphocyte	rs3811315	14	22031631	A	T	0.1157	0.1771	0.03756	2.503e-06	3656	Temporomandibular disorders	A	T	0.113382	-0.0310139	0.0307965	0.313907	211023	0.00604431	22.2202
IgD+ CD38+ B cell %lymphocyte	rs4907205	2	96892413	C	T	0.1232	-0.1658	0.03741	9.60395e-06	3656	Temporomandibular disorders	C	T	0.16842	0.0663573	0.0257724	0.0100316	211023	0.00534393	19.6316
IgD+ CD38+ B cell %lymphocyte	rs55708924	21	15395027	G	A	0.0185	-0.3886	0.0872	8.58796e-06	3656	Temporomandibular disorders	G	A	0.034511	0.0409562	0.0527705	0.437679	211023	0.00540274	19.8488
IgD+ CD38+ B cell %lymphocyte	rs59879144	12	75170669	A	C	0.0161	-0.4624	0.09688	1.88599e-06	3656	Temporomandibular disorders	A	C	0.0157712	0.0959999	0.0792842	0.225959	211023	0.00619246	22.7683
IgD+ CD38+ B cell %lymphocyte	rs60521331	17	8736587	A	G	0.5022	0.1158	0.02425	1.86299e-06	3656	Temporomandibular disorders	A	G	0.493588	0.0164291	0.019221	0.392691	211023	0.00619851	22.7906
IgD+ CD38+ B cell %lymphocyte	rs75589249	14	43446366	T	C	0.0107	-0.5382	0.1197	7.06708e-06	3656	Temporomandibular disorders	T	C	0.105988	0.0577103	0.0314325	0.066356	211023	0.00549918	20.2051
IgD+ CD38+ B cell %lymphocyte	rs76112278	4	15913446	A	G	0.0194	-0.4243	0.08741	1.25901e-06	3656	Temporomandibular disorders	A	G	0.0158601	0.00787154	0.078825	0.920455	211023	0.00640365	23.5497
IgD+ CD38+ B cell %lymphocyte	rs76660971	5	18919417	A	G	0.2299	-0.1368	0.02874	2.02502e-06	3656	Temporomandibular disorders	A	G	0.135859	-0.00236055	0.028249	0.933404	211023	0.00615899	22.6444
IgD+ CD38+ B cell %lymphocyte	rs7667070	4	38378212	C	T	0.0361	-0.283	0.06349	8.55697e-06	3656	Temporomandibular disorders	C	T	0.0430756	0.0224985	0.0471495	0.633238	211023	0.00540508	19.8575
IgD+ CD38+ B cell %lymphocyte	rs78658073	5	498658	A	G	0.001	1.792	0.3659	1.011e-06	3656	Temporomandibular disorders	A	G	0.0204292	-0.0488352	0.0695169	0.482371	211023	0.00651786	23.9725
IgD+ CD38+ B cell %lymphocyte	rs80330977	5	158849602	A	G	0.0814	-0.2327	0.04501	2.46598e-07	3656	Temporomandibular disorders	A	G	0.0570689	0.0025744	0.0415208	0.950561	211023	0.0072578	26.7139
IgD+ CD38dim B cell %lymphocyte	rs10933716	3	194122540	T	C	0.2486	-0.1262	0.02775	5.61798e-06	3656	Temporomandibular disorders	T	C	0.24078	-0.0146037	0.0223893	0.514231	211023	0.00562518	20.6707
IgD+ CD38dim B cell %lymphocyte	rs11068290	12	109790250	T	C	0.0231	0.3672	0.07968	4.20804e-06	3656	Temporomandibular disorders	T	C	0.0314272	-0.0309476	0.0544725	0.569945	211023	0.00577544	21.226
IgD+ CD38dim B cell %lymphocyte	rs111830700	7	121692346	A	G	0.0377	0.292	0.0633	4.11803e-06	3656	Temporomandibular disorders	A	G	0.0223526	-0.133652	0.0655478	0.0414496	211023	0.00578671	21.2677
IgD+ CD38dim B cell %lymphocyte	rs11657531	17	2828076	T	C	0.4884	-0.1167	0.0237	8.83894e-07	3656	Temporomandibular disorders	T	C	0.381492	0.0446746	0.0198657	0.0245228	211023	0.00658822	24.233
IgD+ CD38dim B cell %lymphocyte	rs116844769	14	65247177	A	G	0.0662	-0.2347	0.04969	2.40099e-06	3656	Temporomandibular disorders	A	G	0.0346748	0.00782305	0.0525131	0.881575	211023	0.00606513	22.2972
IgD+ CD38dim B cell %lymphocyte	rs12516105	5	160771873	C	T	0.1737	0.1502	0.03243	3.75301e-06	3656	Temporomandibular disorders	C	T	0.256132	-0.00249485	0.0220918	0.910085	211023	0.0058331	21.4392
IgD+ CD38dim B cell %lymphocyte	rs12874404	13	108341146	G	A	0.3256	0.1366	0.02617	1.89601e-07	3656	Temporomandibular disorders	G	A	0.0359307	0.00479309	0.0524943	0.927249	211023	0.00739713	27.2305
IgD+ CD38dim B cell %lymphocyte	rs139695291	13	103867244	G	A	0.0011	1.581	0.3506	6.69006e-06	3656	Temporomandibular disorders	G	A	0.0154837	-0.136714	0.0786391	0.082124	211023	0.00553127	20.3237
IgD+ CD38dim B cell %lymphocyte	rs142838362	21	46187052	T	C	0.0577	0.2463	0.05243	2.72101e-06	3656	Temporomandibular disorders	T	C	0.0175099	0.103822	0.0742242	0.161886	211023	0.00599997	22.0562
IgD+ CD38dim B cell %lymphocyte	rs143109147	1	39921699	C	T	0.0004	2.959	0.5843	4.27701e-07	3656	Temporomandibular disorders	C	T	0.0329876	-0.0177741	0.0532257	0.738426	211023	0.00696588	25.6319
IgD+ CD38dim B cell %lymphocyte	rs143176410	16	84271633	C	G	0.001	1.799	0.3995	6.91704e-06	3656	Temporomandibular disorders	C	G	0.00699468	0.0879626	0.113332	0.43766	211023	0.00551595	20.2671
IgD+ CD38dim B cell %lymphocyte	rs143518319	21	34923326	A	C	0.015	-0.4492	0.09996	7.21207e-06	3656	Temporomandibular disorders	A	C	0.0116124	-0.00539504	0.0920594	0.953268	211023	0.00549324	20.1832
IgD+ CD38dim B cell %lymphocyte	rs149290264	3	41618137	T	C	0.007	0.6348	0.1427	8.93902e-06	3656	Temporomandibular disorders	T	C	0.00897035	-0.0248999	0.102799	0.80861	211023	0.00538363	19.7783
IgD+ CD38dim B cell %lymphocyte	rs1510971	5	118881101	A	T	0.0826	-0.2012	0.04413	5.292e-06	3656	Temporomandibular disorders	A	T	0.163627	0.0183281	0.0259788	0.480497	211023	0.00565353	20.7755
IgD+ CD38dim B cell %lymphocyte	rs16974449	16	84721358	A	C	0.4851	0.1233	0.02445	4.77903e-07	3656	Temporomandibular disorders	A	C	0.300014	-0.00765335	0.0209703	0.71514	211023	0.00690799	25.4174
IgD+ CD38dim B cell %lymphocyte	rs17056318	5	158858945	C	T	0.081	-0.2058	0.04503	5.03304e-06	3656	Temporomandibular disorders	C	T	0.0570796	0.00254024	0.0415131	0.951207	211023	0.00568076	20.8761
IgD+ CD38dim B cell %lymphocyte	rs182174914	3	80036732	A	T	0.0004	2.439	0.5502	9.58893e-06	3656	Temporomandibular disorders	A	T	0.0441847	0.0210489	0.046976	0.654097	211023	0.00534624	19.6401
IgD+ CD38dim B cell %lymphocyte	rs2291516	19	11397501	A	G	0.0793	0.1953	0.04406	9.56996e-06	3656	Temporomandibular disorders	A	G	0.119895	-0.00160896	0.0294341	0.956407	211023	0.00534542	19.6371
IgD+ CD38dim B cell %lymphocyte	rs28399382	3	115674391	T	C	0.1982	0.1411	0.0308	4.74395e-06	3656	Temporomandibular disorders	T	C	0.11978	-0.0524069	0.0296582	0.0772236	211023	0.00570769	20.9756
IgD+ CD38dim B cell %lymphocyte	rs28654727	4	60766136	A	C	0.2433	0.1272	0.02842	7.89405e-06	3656	Temporomandibular disorders	A	C	0.313581	-0.00663611	0.0207356	0.748942	211023	0.00544938	20.0211
IgD+ CD38dim B cell %lymphocyte	rs34910780	7	77840371	T	A	0.048	-0.2544	0.05663	7.26106e-06	3656	Temporomandibular disorders	T	A	0.0159288	0.152746	0.0765414	0.045978	211023	0.00548964	20.1699
IgD+ CD38dim B cell %lymphocyte	rs4361609	6	31272858	C	G	0.1131	-0.1912	0.04275	7.92501e-06	3656	Temporomandibular disorders	C	G	0.229095	0.064797	0.0225144	0.00400175	211023	0.00544161	19.9924
IgD+ CD38dim B cell %lymphocyte	rs4512966	13	110429711	C	T	0.5098	0.1078	0.02431	9.47894e-06	3656	Temporomandibular disorders	C	T	0.436453	0.0269847	0.0193399	0.162928	211023	0.00534973	19.6531
IgD+ CD38dim B cell %lymphocyte	rs4716961	7	155431439	C	T	0.0265	-0.3385	0.07465	5.96898e-06	3656	Temporomandibular disorders	C	T	0.0620392	0.0701528	0.0400972	0.0801937	211023	0.00559263	20.5504
IgD+ CD38dim B cell %lymphocyte	rs55708924	21	15395027	G	A	0.0185	-0.4222	0.08736	1.39801e-06	3656	Temporomandibular disorders	G	A	0.034511	0.0409562	0.0527705	0.437679	211023	0.00634804	23.3439
IgD+ CD38dim B cell %lymphocyte	rs55877424	2	12103683	A	G	0.1607	0.1449	0.0327	9.68902e-06	3656	Temporomandibular disorders	A	G	0.144311	-0.0029176	0.0273267	0.914973	211023	0.00534206	19.6247
IgD+ CD38dim B cell %lymphocyte	rs60521331	17	8736587	A	G	0.5022	0.1214	0.02433	6.26095e-07	3656	Temporomandibular disorders	A	G	0.493588	0.0164291	0.019221	0.392691	211023	0.00676394	24.8837
IgD+ CD38dim B cell %lymphocyte	rs60953943	8	59164686	A	G	0.0204	-0.4228	0.08863	1.91298e-06	3656	Temporomandibular disorders	A	G	0.00528833	0.126551	0.135719	0.351106	211023	0.00618596	22.7442
IgD+ CD38dim B cell %lymphocyte	rs6131010	20	46095666	G	A	0.6172	-0.1184	0.02588	4.94698e-06	3656	Temporomandibular disorders	G	A	0.717742	-0.0056259	0.0213364	0.792029	211023	0.00569232	20.9188
IgD+ CD38dim B cell %lymphocyte	rs62474511	7	123635430	T	A	0.0927	0.2018	0.04179	1.417e-06	3656	Temporomandibular disorders	T	A	0.135779	-0.000591239	0.0280285	0.983171	211023	0.00633768	23.3056
IgD+ CD38dim B cell %lymphocyte	rs655580	19	52535857	A	G	0.4571	0.1258	0.02423	2.18902e-07	3656	Temporomandibular disorders	A	G	0.346703	0.0115258	0.0201846	0.567985	211023	0.0073191	26.9412
IgD+ CD38dim B cell %lymphocyte	rs6831487	4	169410821	G	T	0.4702	0.1165	0.02467	2.42298e-06	3656	Temporomandibular disorders	G	T	0.287196	0.00869552	0.0212499	0.682391	211023	0.0060627	22.2882
IgD+ CD38dim B cell %lymphocyte	rs74151247	10	96041316	A	C	0.0302	0.348	0.07127	1.09199e-06	3656	Temporomandibular disorders	A	C	0.0146671	-0.160605	0.0793996	0.0430993	211023	0.00647912	23.8291
IgD+ CD38dim B cell %lymphocyte	rs75319860	12	109874424	C	T	0.0249	0.3651	0.07896	3.91201e-06	3656	Temporomandibular disorders	C	T	0.0134543	-0.0991524	0.0846228	0.241318	211023	0.00581394	21.3684
IgD+ CD38dim B cell %lymphocyte	rs75474045	13	71854164	A	G	0.0126	0.503	0.1077	3.125e-06	3656	Temporomandibular disorders	A	G	0.0215214	-0.0123039	0.0689704	0.858414	211023	0.00593082	21.8005
IgD+ CD38dim B cell %lymphocyte	rs76400856	10	54879116	C	A	0.0639	0.2233	0.0485	4.30299e-06	3656	Temporomandibular disorders	C	A	0.072343	-0.0321329	0.0373854	0.390063	211023	0.0057647	21.1864
IgD+ CD38dim B cell %lymphocyte	rs77002651	6	37538269	T	C	0.0066	-0.6654	0.1501	9.61789e-06	3656	Temporomandibular disorders	T	C	0.0214108	-0.009341	0.0668067	0.888801	211023	0.0053465	19.6411
IgD+ CD38dim B cell %lymphocyte	rs7840067	8	129570541	C	T	0.1978	-0.1537	0.03026	3.95704e-07	3656	Temporomandibular disorders	C	T	0.230229	-0.0409713	0.0228197	0.0725838	211023	0.00700728	25.7853
IgD+ CD38- B cell %lymphocyte	rs10444793	15	44225491	A	G	0.0181	-0.4323	0.09225	2.88602e-06	3656	Temporomandibular disorders	A	G	0.0163688	0.00496733	0.0758599	0.947792	211023	0.00597077	21.9483
IgD+ CD38- B cell %lymphocyte	rs10492302	12	68490225	A	G	0.2656	-0.1237	0.02784	9.06505e-06	3656	Temporomandibular disorders	A	G	0.261535	0.00984457	0.0219302	0.653501	211023	0.00537101	19.7316
IgD+ CD38- B cell %lymphocyte	rs112782756	13	33931936	G	A	0.0003	3.09	0.683	6.25101e-06	3656	Temporomandibular disorders	G	A	0.0137727	-0.0199667	0.0840296	0.81218	211023	0.0055673	20.4568
IgD+ CD38- B cell %lymphocyte	rs12146653	11	21390345	C	T	0.0964	0.1892	0.04126	4.66305e-06	3656	Temporomandibular disorders	C	T	0.0864983	-0.00340701	0.0342206	0.920694	211023	0.00571856	21.0158
IgD+ CD38- B cell %lymphocyte	rs12197754	6	130199925	C	T	0.2014	-0.1427	0.03115	4.74996e-06	3656	Temporomandibular disorders	C	T	0.292042	0.0209127	0.0211224	0.32214	211023	0.00570742	20.9746
IgD+ CD38- B cell %lymphocyte	rs12763172	10	83687763	C	T	0.7213	0.1272	0.02784	5.05196e-06	3656	Temporomandibular disorders	C	T	0.546489	-0.0152519	0.0192887	0.42911	211023	0.0056775	20.864
IgD+ CD38- B cell %lymphocyte	rs12829274	12	128864622	G	A	0.0618	-0.2515	0.05194	1.33999e-06	3656	Temporomandibular disorders	G	A	0.0705589	0.0527677	0.0374199	0.158495	211023	0.0063722	23.4334
IgD+ CD38- B cell %lymphocyte	rs12874404	13	108341146	G	A	0.3256	0.1714	0.02663	1.385e-10	3656	Temporomandibular disorders	G	A	0.0359307	0.00479309	0.0524943	0.927249	211023	0.0112042	41.4039
IgD+ CD38- B cell %lymphocyte	rs144625305	7	7832045	T	C	0.0086	0.6141	0.1364	6.89795e-06	3656	Temporomandibular disorders	T	C	0.01397	0.0211444	0.0830356	0.798999	211023	0.00551369	20.2587
IgD+ CD38- B cell %lymphocyte	rs149701635	3	44699591	G	C	0.0263	-0.3548	0.07767	5.08101e-06	3656	Temporomandibular disorders	G	C	0.00784146	-0.0665195	0.11055	0.547366	211023	0.00567522	20.8556
IgD+ CD38- B cell %lymphocyte	rs149731447	14	52070230	T	C	0.0036	-0.9621	0.2156	8.35699e-06	3656	Temporomandibular disorders	T	C	0.00643082	0.0106656	0.1234	0.931124	211023	0.00541723	19.9024
IgD+ CD38- B cell %lymphocyte	rs2003291	13	20992784	T	C	0.1413	-0.1589	0.0357	8.76597e-06	3656	Temporomandibular disorders	T	C	0.220708	-0.0032334	0.0234394	0.890282	211023	0.00538962	19.8004
IgD+ CD38- B cell %lymphocyte	rs35088452	3	8805797	A	C	0.7471	-0.1352	0.02849	2.15899e-06	3656	Temporomandibular disorders	A	C	0.67629	-0.019914	0.0205289	0.332023	211023	0.00612203	22.5077
IgD+ CD38- B cell %lymphocyte	rs62235484	21	39711123	A	G	0.0175	0.4662	0.09386	7.13608e-07	3656	Temporomandibular disorders	A	G	0.0565432	-0.0855501	0.0413636	0.0386162	211023	0.0067028	24.6573
IgD+ CD38- B cell %lymphocyte	rs6895553	5	115485970	C	T	0.0946	-0.199	0.04272	3.304e-06	3656	Temporomandibular disorders	C	T	0.0749398	0.0595708	0.036461	0.102296	211023	0.00590021	21.6873
IgD+ CD38- B cell %lymphocyte	rs72706301	14	94385882	A	G	0.0179	0.448	0.09406	1.98299e-06	3656	Temporomandibular disorders	A	G	0.0165186	0.121186	0.0763349	0.112386	211023	0.00616671	22.673
IgD+ CD38- B cell %lymphocyte	rs77055472	5	158228983	A	T	0.0495	-0.2682	0.05762	3.36001e-06	3656	Temporomandibular disorders	A	T	0.020361	-0.098199	0.0692087	0.155933	211023	0.00589113	21.6538
IgD+ CD38- B cell %lymphocyte	rs77762131	14	95739501	C	G	0.045	0.3532	0.058	1.24701e-09	3656	Temporomandibular disorders	C	G	0.00775152	0.0517121	0.11055	0.639948	211023	0.0100414	37.0636
IgD+ CD38- B cell %lymphocyte	rs78007261	22	45270636	T	C	0.0379	-0.3003	0.06556	4.80895e-06	3656	Temporomandibular disorders	T	C	0.00611113	0.0384316	0.125121	0.758726	211023	0.00570613	20.9698
IgD+ CD38- B cell %lymphocyte	rs78009119	5	137085809	G	T	0.0137	-0.5085	0.1078	2.49902e-06	3656	Temporomandibular disorders	G	T	0.00217881	0.282671	0.206224	0.17047	211023	0.00604927	22.2386
IgD+ CD38- B cell %lymphocyte	rs79011265	3	44097665	C	G	0.0799	-0.2066	0.04588	6.948e-06	3656	Temporomandibular disorders	C	G	0.0837434	0.0748071	0.0351697	0.0334172	211023	0.00551576	20.2664
IgD+ CD38- B cell %lymphocyte	rs9514850	13	108451891	C	G	0.4018	0.1238	0.02526	9.93299e-07	3656	Temporomandibular disorders	C	G	0.227983	0.011025	0.023079	0.632858	211023	0.00652716	24.0069
Unswitched memory B cell %lymphocyte	rs10119513	9	16899528	A	G	0.9784	0.3622	0.08185	9.91197e-06	3656	Temporomandibular disorders	A	G	0.980914	-0.0505436	0.0722169	0.483998	211023	0.00532762	19.5714
Unswitched memory B cell %lymphocyte	rs10840410	11	10415549	C	T	0.3087	-0.1182	0.02642	7.88206e-06	3656	Temporomandibular disorders	C	T	0.273099	0.0242688	0.0217327	0.264125	211023	0.00544493	20.0047
Unswitched memory B cell %lymphocyte	rs10894530	11	132289565	A	C	0.1296	-0.1638	0.03684	9.00409e-06	3656	Temporomandibular disorders	A	C	0.214064	-0.019861	0.023568	0.399391	211023	0.00537824	19.7584
Unswitched memory B cell %lymphocyte	rs112135308	16	86760857	G	C	0.0174	0.416	0.08833	2.57099e-06	3656	Temporomandibular disorders	G	C	0.0399182	0.0532896	0.0503646	0.290021	211023	0.00603028	22.1683
Unswitched memory B cell %lymphocyte	rs11657759	17	2812667	C	A	0.4903	-0.1271	0.02394	1.16099e-07	3656	Temporomandibular disorders	C	A	0.400272	0.0333721	0.0195597	0.0879772	211023	0.0076507	28.1712
Unswitched memory B cell %lymphocyte	rs11794578	9	808529	G	T	0.4521	0.1189	0.02437	1.12101e-06	3656	Temporomandibular disorders	G	T	0.561701	0.0107267	0.0193573	0.579482	211023	0.00646886	23.7911
Unswitched memory B cell %lymphocyte	rs12829274	12	128864622	G	A	0.0618	-0.2536	0.0511	7.30601e-07	3656	Temporomandibular disorders	G	A	0.0705589	0.0527677	0.0374199	0.158495	211023	0.00669167	24.6161
Unswitched memory B cell %lymphocyte	rs12874404	13	108341146	G	A	0.3256	0.1827	0.02625	4.02346e-12	3656	Temporomandibular disorders	G	A	0.0359307	0.00479309	0.0524943	0.927249	211023	0.0130766	48.4151
Unswitched memory B cell %lymphocyte	rs141247883	8	143911903	G	A	0.0319	-0.3185	0.06842	3.34503e-06	3656	Temporomandibular disorders	G	A	0.00127874	-0.0674471	0.266018	0.799848	211023	0.00589223	21.6578
Unswitched memory B cell %lymphocyte	rs143553941	12	108974343	C	G	0.013	0.501	0.107	2.95801e-06	3656	Temporomandibular disorders	C	G	0.0144563	0.150664	0.0816381	0.0649621	211023	0.00596081	21.9114
Unswitched memory B cell %lymphocyte	rs144625305	7	7832045	T	C	0.0086	0.5993	0.1343	8.30004e-06	3656	Temporomandibular disorders	T	C	0.01397	0.0211444	0.0830356	0.798999	211023	0.00541716	19.9021
Unswitched memory B cell %lymphocyte	rs147920629	22	20171402	A	G	0.0749	0.2197	0.04687	2.87402e-06	3656	Temporomandibular disorders	A	G	0.012564	0.131528	0.0887403	0.138296	211023	0.00597395	21.96
Unswitched memory B cell %lymphocyte	rs17073356	13	49746825	C	T	0.0286	0.3433	0.07484	4.64398e-06	3656	Temporomandibular disorders	C	T	0.0844725	-0.0301682	0.0342687	0.378674	211023	0.00572244	21.0302
Unswitched memory B cell %lymphocyte	rs2812212	13	50336389	G	A	0.3634	-0.1195	0.02575	3.58303e-06	3656	Temporomandibular disorders	G	A	0.480287	-0.021785	0.019199	0.256502	211023	0.00585631	21.525
Unswitched memory B cell %lymphocyte	rs2956955	8	1604371	C	T	0.9661	-0.3254	0.06746	1.47099e-06	3656	Temporomandibular disorders	C	T	0.993228	0.0315255	0.115845	0.785518	211023	0.00632384	23.2544
Unswitched memory B cell %lymphocyte	rs35470800	9	839699	G	C	0.1145	0.1722	0.03779	5.35303e-06	3656	Temporomandibular disorders	G	C	0.103678	-0.00531709	0.0314556	0.86577	211023	0.00564738	20.7527
Unswitched memory B cell %lymphocyte	rs56287761	20	46150434	G	T	0.2492	-0.1275	0.02874	9.3491e-06	3656	Temporomandibular disorders	G	T	0.298158	0.00534825	0.0211752	0.8006	211023	0.00535438	19.6702
Unswitched memory B cell %lymphocyte	rs57757402	9	37390414	G	A	0.1435	-0.1601	0.03523	5.67806e-06	3656	Temporomandibular disorders	G	A	0.239281	0.0072777	0.0224998	0.746351	211023	0.00561701	20.6405
Unswitched memory B cell %lymphocyte	rs6032660	20	46101606	A	G	0.6359	-0.1525	0.02629	7.19797e-09	3656	Temporomandibular disorders	A	G	0.728172	0.000781882	0.0215726	0.971088	211023	0.00911955	33.6295
Unswitched memory B cell %lymphocyte	rs6492109	13	108340881	T	C	0.3152	-0.1183	0.02598	5.44603e-06	3656	Temporomandibular disorders	T	C	0.450439	-0.00544425	0.0193697	0.778657	211023	0.00563935	20.723
Unswitched memory B cell %lymphocyte	rs6557137	6	149875886	T	C	0.1838	-0.1494	0.03221	3.62001e-06	3656	Temporomandibular disorders	T	C	0.154288	0.043626	0.026697	0.102235	211023	0.00585013	21.5022
Unswitched memory B cell %lymphocyte	rs7254039	19	14882542	A	G	0.0435	-0.2695	0.05778	3.20797e-06	3656	Temporomandibular disorders	A	G	0.0547846	-0.0505642	0.0418644	0.22712	211023	0.00591534	21.7433
Unswitched memory B cell %lymphocyte	rs73192651	13	49638749	T	C	0.02	0.5455	0.08807	6.53597e-10	3656	Temporomandibular disorders	T	C	0.0168513	-0.132692	0.0752963	0.0780243	211023	0.0103847	38.3439
Unswitched memory B cell %lymphocyte	rs75766272	1	7949925	T	C	0.0201	-0.3961	0.08527	3.51901e-06	3656	Temporomandibular disorders	T	C	0.0726129	-0.0567572	0.0369883	0.124915	211023	0.00586753	21.5665
Unswitched memory B cell %lymphocyte	rs76762356	20	10473432	G	A	0.0228	-0.3702	0.08274	7.91699e-06	3656	Temporomandibular disorders	G	A	0.0961563	0.00566701	0.0330571	0.863885	211023	0.00544583	20.008
Unswitched memory B cell %lymphocyte	rs77762131	14	95739501	C	G	0.045	0.3287	0.05701	8.74903e-09	3656	Temporomandibular disorders	C	G	0.00775152	0.0517121	0.11055	0.639948	211023	0.00901073	33.2246
Unswitched memory B cell %lymphocyte	rs8014978	14	94470627	C	T	0.5737	-0.1203	0.02463	1.08201e-06	3656	Temporomandibular disorders	C	T	0.409758	0.0335223	0.0197716	0.089985	211023	0.00648293	23.8432
IgD- CD27- B cell %lymphocyte	rs111407982	19	8704019	T	C	0.1551	-0.1612	0.03377	1.87499e-06	3656	Temporomandibular disorders	T	C	0.242542	-0.00687131	0.0225075	0.760146	211023	0.00619389	22.7735
IgD- CD27- B cell %lymphocyte	rs113442137	1	160285165	A	G	0.0472	-0.2734	0.0574	1.97301e-06	3656	Temporomandibular disorders	A	G	0.0837041	0.0515693	0.0349954	0.140589	211023	0.00616709	22.6744
IgD- CD27- B cell %lymphocyte	rs12481282	20	46132738	C	G	0.3307	-0.1321	0.02695	1e-06	3656	Temporomandibular disorders	C	G	0.275418	-0.00737896	0.0215807	0.732408	211023	0.00652886	24.0132
IgD- CD27- B cell %lymphocyte	rs12654363	5	84768324	T	C	0.9301	-0.2241	0.04812	3.31398e-06	3656	Temporomandibular disorders	T	C	0.895096	-0.00598117	0.0315209	0.849503	211023	0.00589736	21.6768
IgD- CD27- B cell %lymphocyte	rs185621536	1	112981879	T	C	0.0312	-0.3248	0.07016	3.79997e-06	3656	Temporomandibular disorders	T	C	0.0250554	0.0253358	0.0606564	0.676172	211023	0.00582785	21.4198
IgD- CD27- B cell %lymphocyte	rs191610741	6	4201114	T	C	0.0257	-0.3731	0.08152	4.87304e-06	3656	Temporomandibular disorders	T	C	0.0126219	-0.078569	0.0864831	0.36362	211023	0.00569685	20.9356
IgD- CD27- B cell %lymphocyte	rs1978170	7	38717809	G	A	0.6033	-0.113	0.02548	9.38793e-06	3656	Temporomandibular disorders	G	A	0.710455	-0.0151742	0.0212493	0.475163	211023	0.00535084	19.6571
IgD- CD27- B cell %lymphocyte	rs2250246	12	6443850	G	A	0.5341	0.1325	0.02454	7.13296e-08	3656	Temporomandibular disorders	G	A	0.614401	0.00308245	0.0197688	0.876092	211023	0.00791092	29.137
IgD- CD27- B cell %lymphocyte	rs2425760	20	46168282	A	T	0.2452	-0.1538	0.02885	1.03801e-07	3656	Temporomandibular disorders	A	T	0.178374	0.0115005	0.0251094	0.64694	211023	0.00771351	28.4043
IgD- CD27- B cell %lymphocyte	rs2425783	20	46209348	C	T	0.708	0.1271	0.02787	5.29798e-06	3656	Temporomandibular disorders	C	T	0.634805	0.0137391	0.020154	0.495424	211023	0.0056565	20.7864
IgD- CD27- B cell %lymphocyte	rs2789568	1	217005696	C	T	0.0706	-0.2462	0.04816	3.32897e-07	3656	Temporomandibular disorders	C	T	0.164975	0.0256842	0.0259843	0.32293	211023	0.00709747	26.1195
IgD- CD27- B cell %lymphocyte	rs35574803	3	32491754	C	T	0.0562	-0.3044	0.05397	1.83101e-08	3656	Temporomandibular disorders	C	T	0.0107302	0.0500946	0.0944607	0.595888	211023	0.00862612	31.7941
IgD- CD27- B cell %lymphocyte	rs4810485	20	46119308	G	T	0.6313	0.317	0.02622	4.97966e-33	3656	Temporomandibular disorders	G	T	0.729392	-0.0019095	0.0216375	0.929678	211023	0.0384434	146.088
IgD- CD27- B cell %lymphocyte	rs4941188	18	63189796	A	G	0.6726	-0.1285	0.02642	1.20401e-06	3656	Temporomandibular disorders	A	G	0.635897	-0.0266744	0.0199028	0.180169	211023	0.00642885	23.643
IgD- CD27- B cell %lymphocyte	rs6073990	20	46025869	T	C	0.3129	0.1294	0.0279	3.67299e-06	3656	Temporomandibular disorders	T	C	0.44785	0.0126377	0.0193433	0.513536	211023	0.00584933	21.4992
IgD- CD27- B cell %lymphocyte	rs6074042	20	46152576	C	G	0.2697	-0.1919	0.02876	2.87409e-11	3656	Temporomandibular disorders	C	G	0.208451	0.0281088	0.0237455	0.236511	211023	0.0120312	44.4974
IgD- CD27- B cell %lymphocyte	rs7260348	19	14900630	C	T	0.0722	-0.2227	0.04722	2.49799e-06	3656	Temporomandibular disorders	C	T	0.0628823	-0.0477303	0.0397127	0.229407	211023	0.00604711	22.2306
IgD- CD27- B cell %lymphocyte	rs77114347	16	7402767	T	A	0.0543	-0.239	0.05358	8.41608e-06	3656	Temporomandibular disorders	T	A	0.0693388	0.0211641	0.0377587	0.575131	211023	0.00541286	19.8862
IgD- CD27- B cell %lymphocyte	rs77126700	20	48697349	C	T	0.0239	0.3695	0.08021	4.22698e-06	3656	Temporomandibular disorders	C	T	0.0101503	-0.0707088	0.0989852	0.475019	211023	0.00577101	21.2097
IgD- CD27- B cell %lymphocyte	rs78756830	4	98516059	C	T	0.0194	0.4221	0.08746	1.45301e-06	3656	Temporomandibular disorders	C	T	0.00704723	-0.144475	0.113436	0.202797	211023	0.00633064	23.2795
IgD- CD27- B cell %lymphocyte	rs78763642	9	25294310	A	G	0.0279	-0.3442	0.07449	3.96798e-06	3656	Temporomandibular disorders	A	G	0.106815	-0.05077	0.0313106	0.104911	211023	0.00580618	21.3397
IgD- CD27- B cell %lymphocyte	rs807894	6	164189855	G	T	0.5868	0.114	0.02536	7.13198e-06	3656	Temporomandibular disorders	G	T	0.635237	-0.00521673	0.0200756	0.794977	211023	0.00549682	20.1964
Switched memory B cell %lymphocyte	rs11653761	17	2813241	T	G	0.592	-0.1491	0.02489	2.298e-09	3656	Temporomandibular disorders	T	G	0.59605	0.0242772	0.0195653	0.21467	211023	0.0097198	35.8648
Switched memory B cell %lymphocyte	rs117231919	19	652628	T	C	0.1219	0.17	0.03776	6.95296e-06	3656	Temporomandibular disorders	T	C	0.0737667	-0.018105	0.0368218	0.622938	211023	0.00551349	20.258
Switched memory B cell %lymphocyte	rs117817783	12	54641760	C	T	0.0685	-0.252	0.05094	7.86303e-07	3656	Temporomandibular disorders	C	T	0.0593414	-0.0312236	0.0408059	0.444168	211023	0.00664936	24.4594
Switched memory B cell %lymphocyte	rs118076634	11	94856775	T	C	0.0025	1.115	0.2283	1.083e-06	3656	Temporomandibular disorders	T	C	0.0487862	0.0426662	0.044597	0.338717	211023	0.00648198	23.8397
Switched memory B cell %lymphocyte	rs12426629	12	54403787	G	C	0.0989	-0.2182	0.04316	4.52397e-07	3656	Temporomandibular disorders	G	C	0.156412	0.0526621	0.0263673	0.0457984	211023	0.00694248	25.5452
Switched memory B cell %lymphocyte	rs138728953	19	14587604	A	C	0.0319	0.311	0.06986	8.77708e-06	3656	Temporomandibular disorders	A	C	0.0489074	0.0825399	0.0447538	0.0651373	211023	0.0053915	19.8073
Switched memory B cell %lymphocyte	rs139509958	12	54333243	A	G	0.0788	-0.2134	0.04759	7.52194e-06	3656	Temporomandibular disorders	A	G	0.00340318	-0.00496418	0.172264	0.97701	211023	0.00546977	20.0965
Switched memory B cell %lymphocyte	rs145744014	18	63751168	T	C	0.0116	0.5148	0.1143	6.92293e-06	3656	Temporomandibular disorders	T	C	0.0526126	-0.0268567	0.0428887	0.531186	211023	0.00551792	20.2744
Switched memory B cell %lymphocyte	rs150861794	13	108351457	T	C	0.2133	0.1663	0.03048	5.26405e-08	3656	Temporomandibular disorders	T	C	0.00792559	0.102023	0.110897	0.357583	211023	0.00807656	29.7521
Switched memory B cell %lymphocyte	rs1519526	2	136209826	C	T	0.1957	0.1674	0.03168	1.341e-07	3656	Temporomandibular disorders	C	T	0.15153	-0.0376564	0.0273199	0.168095	211023	0.00757932	27.9063
Switched memory B cell %lymphocyte	rs17029267	4	99651589	T	C	0.03	0.3178	0.07088	7.56397e-06	3656	Temporomandibular disorders	T	C	0.0373507	0.0284961	0.0505502	0.572946	211023	0.00546856	20.092
Switched memory B cell %lymphocyte	rs17405603	5	145228777	T	A	0.2842	-0.1343	0.02781	1.44202e-06	3656	Temporomandibular disorders	T	A	0.29417	0.0130146	0.0212385	0.540021	211023	0.00633844	23.3084
Switched memory B cell %lymphocyte	rs190799514	8	54708433	C	T	0.0272	0.3656	0.07711	2.20298e-06	3656	Temporomandibular disorders	C	T	0.00778964	0.0749266	0.109837	0.495138	211023	0.00611115	22.4674
Switched memory B cell %lymphocyte	rs377621503	19	645485	T	C	0.0049	-0.7635	0.1715	8.80299e-06	3656	Temporomandibular disorders	T	C	0.00308424	0.0590115	0.180177	0.743276	211023	0.00539182	19.8085
Switched memory B cell %lymphocyte	rs62382785	5	166154561	A	G	0.2492	0.1313	0.02902	6.22702e-06	3656	Temporomandibular disorders	A	G	0.149413	-0.00982455	0.0269864	0.715817	211023	0.00556805	20.4596
Switched memory B cell %lymphocyte	rs726449	13	108499141	T	C	0.4387	0.1133	0.02505	6.35902e-06	3656	Temporomandibular disorders	T	C	0.322279	0.000443328	0.0206566	0.982877	211023	0.00556436	20.4459
Switched memory B cell %lymphocyte	rs7595246	2	237646014	C	T	0.1893	0.1684	0.03143	8.91908e-08	3656	Temporomandibular disorders	C	T	0.194976	0.0106215	0.0244784	0.664352	211023	0.00779099	28.6918
Switched memory B cell %lymphocyte	rs7640978	3	32491518	T	C	0.1493	0.1649	0.0355	3.535e-06	3656	Temporomandibular disorders	T	C	0.0825364	-0.0449986	0.0347031	0.194744	211023	0.00586709	21.5649
Switched memory B cell %lymphocyte	rs7840395	8	143910788	G	A	0.5715	-0.1437	0.02516	1.21099e-08	3656	Temporomandibular disorders	G	A	0.455801	-0.00658806	0.0193378	0.733341	211023	0.00884358	32.6028
Switched memory B cell %lymphocyte	rs814418	8	10079243	T	C	0.0907	0.199	0.04491	9.6801e-06	3656	Temporomandibular disorders	T	C	0.0604761	0.0535796	0.0403456	0.184173	211023	0.0053418	19.6238
Switched memory B cell %lymphocyte	rs9520836	13	108304715	G	A	0.5044	0.1567	0.02479	2.91199e-10	3656	Temporomandibular disorders	G	A	0.225188	0.00835017	0.0232052	0.718967	211023	0.0108108	39.9344
Switched memory B cell %lymphocyte	rs9520889	13	108466227	C	A	0.6506	0.1275	0.02587	8.6451e-07	3656	Temporomandibular disorders	C	A	0.363658	0.00537672	0.0200844	0.788926	211023	0.00660002	24.2767
Plasma Blast-Plasma Cell %lymphocyte	rs10849436	12	6300453	A	G	0.1596	0.1516	0.03371	7.12197e-06	3657	Temporomandibular disorders	A	G	0.26131	0.0337774	0.022067	0.125851	211023	0.00549998	20.2136
Plasma Blast-Plasma Cell %lymphocyte	rs11089305	22	19741838	G	A	0.2882	0.1295	0.02684	1.45301e-06	3657	Temporomandibular disorders	G	A	0.338651	-0.0269274	0.0203725	0.18625	211023	0.00632548	23.2668
Plasma Blast-Plasma Cell %lymphocyte	rs116540222	3	117612409	T	C	0.0011	1.756	0.3749	2.922e-06	3657	Temporomandibular disorders	T	C	0.0184933	0.0225102	0.0729931	0.757787	211023	0.00596342	21.9271
Plasma Blast-Plasma Cell %lymphocyte	rs12412378	10	128684899	A	C	0.1608	-0.1755	0.03276	9.03795e-08	3657	Temporomandibular disorders	A	C	0.114657	-0.0303745	0.0304892	0.319134	211023	0.00778658	28.6833
Plasma Blast-Plasma Cell %lymphocyte	rs13244540	7	151305448	T	G	0.0447	0.2681	0.05848	4.69505e-06	3657	Temporomandibular disorders	T	G	0.087194	0.00416184	0.0341326	0.902953	211023	0.00571433	21.0059
Plasma Blast-Plasma Cell %lymphocyte	rs141365416	1	101771258	T	C	0.0005	2.328	0.4961	2.79402e-06	3657	Temporomandibular disorders	T	C	0.0401644	-0.112037	0.0489526	0.0220973	211023	0.00598543	22.0085
Plasma Blast-Plasma Cell %lymphocyte	rs148362575	2	186300608	T	A	0.0008	2.608	0.5526	2.46598e-06	3657	Temporomandibular disorders	T	A	0.015867	0.0646064	0.076976	0.401297	211023	0.00605385	22.2616
Plasma Blast-Plasma Cell %lymphocyte	rs1838357	13	93088653	A	G	0.3142	0.1167	0.02638	9.94489e-06	3657	Temporomandibular disorders	A	G	0.231312	-0.0273516	0.0228973	0.232269	211023	0.00532291	19.5594
Plasma Blast-Plasma Cell %lymphocyte	rs1938685	11	69462310	A	G	0.1359	-0.158	0.03558	9.27492e-06	3657	Temporomandibular disorders	A	G	0.187138	0.0239118	0.0245258	0.329577	211023	0.00536342	19.709
Plasma Blast-Plasma Cell %lymphocyte	rs3138500	9	89605030	T	C	0.0678	-0.2314	0.04918	2.62398e-06	3657	Temporomandibular disorders	T	C	0.0179745	-0.0470862	0.0737026	0.522909	211023	0.00601733	22.1265
Plasma Blast-Plasma Cell %lymphocyte	rs4785074	16	59851833	T	C	0.6349	-0.1403	0.02562	4.61998e-08	3657	Temporomandibular disorders	T	C	0.691843	-0.0279354	0.0210706	0.184906	211023	0.00813365	29.9723
Plasma Blast-Plasma Cell %lymphocyte	rs55728331	11	117655725	A	G	0.0015	1.624	0.3466	2.90603e-06	3657	Temporomandibular disorders	A	G	0.0562036	-0.0617499	0.0417867	0.139477	211023	0.00596747	21.9421
Plasma Blast-Plasma Cell %lymphocyte	rs61294310	6	5266324	G	A	0.0124	0.5223	0.1088	1.65299e-06	3657	Temporomandibular disorders	G	A	0.00971911	-0.0217645	0.0979507	0.82416	211023	0.00626223	23.0327
Plasma Blast-Plasma Cell %lymphocyte	rs62519719	8	117364728	A	G	0.2815	-0.1218	0.02685	5.97998e-06	3657	Temporomandibular disorders	A	G	0.0960009	-0.0275589	0.0326102	0.398055	211023	0.00559557	20.5669
Plasma Blast-Plasma Cell %lymphocyte	rs74326785	8	24692471	C	T	0.0279	0.351	0.07464	2.65497e-06	3657	Temporomandibular disorders	C	T	0.0340475	0.0163821	0.0528784	0.756707	211023	0.00601074	22.1021
Plasma Blast-Plasma Cell %lymphocyte	rs7449190	5	1297803	C	T	0.7401	0.1298	0.028	3.66902e-06	3657	Temporomandibular disorders	C	T	0.83316	-0.0226765	0.0258443	0.380254	211023	0.00584203	21.4781
Plasma Blast-Plasma Cell %lymphocyte	rs80297308	1	101828835	T	C	0.0015	1.399	0.3121	7.57705e-06	3657	Temporomandibular disorders	T	C	0.0494176	-0.0651073	0.0442812	0.141477	211023	0.00546441	20.0822
Plasma Blast-Plasma Cell %lymphocyte	rs8132059	21	15543965	T	C	0.2244	-0.1294	0.02876	7.04304e-06	3657	Temporomandibular disorders	T	C	0.22173	-0.0301624	0.0231441	0.192491	211023	0.00550514	20.2327
Plasma Blast-Plasma Cell %lymphocyte	rs897989	11	92240362	G	T	0.3001	-0.1183	0.02654	8.57196e-06	3657	Temporomandibular disorders	G	T	0.272188	0.00860196	0.0216789	0.691522	211023	0.00540368	19.8578
Memory B cell %lymphocyte	rs11225155	11	102172669	A	G	0.5364	0.1112	0.0245	5.85706e-06	3656	Temporomandibular disorders	A	G	0.346691	0.0176872	0.0201464	0.379981	211023	0.00560313	20.5892
Memory B cell %lymphocyte	rs11653761	17	2813241	T	G	0.592	-0.1359	0.02451	3.17497e-08	3656	Temporomandibular disorders	T	G	0.59605	0.0242772	0.0195653	0.21467	211023	0.00833891	30.7266
Memory B cell %lymphocyte	rs11777835	8	143911935	C	T	0.5715	-0.1172	0.02476	2.29002e-06	3656	Temporomandibular disorders	C	T	0.456016	-0.00609106	0.0193377	0.752773	211023	0.00609108	22.3932
Memory B cell %lymphocyte	rs12636848	3	147895293	G	T	0.3031	0.1242	0.02655	2.98401e-06	3656	Temporomandibular disorders	G	T	0.476638	-0.00427217	0.0193256	0.825044	211023	0.00594999	21.8714
Memory B cell %lymphocyte	rs12763172	10	83687763	C	T	0.7213	0.132	0.02749	1.637e-06	3656	Temporomandibular disorders	C	T	0.546489	-0.0152519	0.0192887	0.42911	211023	0.00626703	23.0442
Memory B cell %lymphocyte	rs12874404	13	108341146	G	A	0.3256	0.2221	0.0262	3.31284e-17	3656	Temporomandibular disorders	G	A	0.0359307	0.00479309	0.0524943	0.927249	211023	0.0192768	71.8219
Memory B cell %lymphocyte	rs139196765	15	24488617	G	A	0.0025	1.237	0.2495	7.49307e-07	3656	Temporomandibular disorders	G	A	0.00363376	0.313745	0.190885	0.100252	211023	0.00667855	24.5675
Memory B cell %lymphocyte	rs143003356	4	141095317	A	G	0.0115	-0.5299	0.1157	4.78597e-06	3656	Temporomandibular disorders	A	G	0.0198597	-0.0276098	0.0712045	0.698199	211023	0.00570467	20.9645
Memory B cell %lymphocyte	rs144625305	7	7832045	T	C	0.0086	0.6141	0.1347	5.31202e-06	3656	Temporomandibular disorders	T	C	0.01397	0.0211444	0.0830356	0.798999	211023	0.00565295	20.7733
Memory B cell %lymphocyte	rs1770731	6	106553581	T	A	0.8254	-0.1473	0.0326	6.38705e-06	3656	Temporomandibular disorders	T	A	0.896263	-0.0154388	0.0315088	0.624144	211023	0.00555323	20.4048
Memory B cell %lymphocyte	rs17708396	5	149030687	A	C	0.0005	2.518	0.5212	1.41198e-06	3656	Temporomandibular disorders	A	C	0.0618638	-0.0276797	0.0400239	0.489202	211023	0.00634355	23.3273
Memory B cell %lymphocyte	rs2893321	13	108290686	G	A	0.4623	0.1401	0.02475	1.63501e-08	3656	Temporomandibular disorders	G	A	0.201781	-0.0148105	0.0239267	0.535919	211023	0.0086882	32.0249
Memory B cell %lymphocyte	rs34173062	8	144103704	A	G	0.2153	0.1453	0.02991	1.242e-06	3656	Temporomandibular disorders	A	G	0.0553751	-0.0189819	0.0429318	0.658388	211023	0.00641354	23.5864
Memory B cell %lymphocyte	rs3810559	20	3227103	G	T	0.5444	-0.1132	0.02457	4.24004e-06	3656	Temporomandibular disorders	G	T	0.393405	-0.00340689	0.0198375	0.863642	211023	0.00577248	21.2151
Memory B cell %lymphocyte	rs410173	6	1163306	G	A	0.8222	-0.144	0.03208	7.39299e-06	3656	Temporomandibular disorders	G	A	0.735935	0.0184209	0.0218413	0.399007	211023	0.00548104	20.1381
Memory B cell %lymphocyte	rs4640493	22	44991906	T	A	0.83	0.1493	0.03234	4.01301e-06	3656	Temporomandibular disorders	T	A	0.855956	-0.000752349	0.0275806	0.978238	211023	0.00579574	21.3011
Memory B cell %lymphocyte	rs551529415	19	1157331	T	C	0.01	-0.5751	0.124	3.62001e-06	3656	Temporomandibular disorders	T	C	0.000982776	-0.0433654	0.323202	0.893265	211023	0.00584911	21.4984
Memory B cell %lymphocyte	rs6492109	13	108340881	T	C	0.3152	-0.1236	0.02604	2.13501e-06	3656	Temporomandibular disorders	T	C	0.450439	-0.00544425	0.0193697	0.778657	211023	0.00612464	22.5174
Memory B cell %lymphocyte	rs6558507	8	1678054	T	C	0.9547	-0.2635	0.05776	5.25001e-06	3656	Temporomandibular disorders	T	C	0.992743	-0.0417086	0.115746	0.71859	211023	0.00566025	20.8003
Memory B cell %lymphocyte	rs6895553	5	115485970	C	T	0.0946	-0.1889	0.04221	7.88297e-06	3656	Temporomandibular disorders	C	T	0.0749398	0.0595708	0.036461	0.102296	211023	0.00544822	20.0168
Memory B cell %lymphocyte	rs7254039	19	14882542	A	G	0.0435	-0.2668	0.05819	4.68004e-06	3656	Temporomandibular disorders	A	G	0.0547846	-0.0505642	0.0418644	0.22712	211023	0.00571714	21.0105
Memory B cell %lymphocyte	rs73192651	13	49638749	T	C	0.02	0.442	0.08807	5.43801e-07	3656	Temporomandibular disorders	T	C	0.0168513	-0.132692	0.0752963	0.0780243	211023	0.00684228	25.1739
Memory B cell %lymphocyte	rs74839056	13	107262473	T	C	0.0015	1.357	0.3052	8.92093e-06	3656	Temporomandibular disorders	T	C	0.0209051	0.0203684	0.0682604	0.765403	211023	0.00537827	19.7585
Memory B cell %lymphocyte	rs75414548	1	38920042	A	G	0.0354	0.2864	0.06412	8.202e-06	3656	Temporomandibular disorders	A	G	0.059193	0.00442707	0.0409076	0.91382	211023	0.00542737	19.9398
Memory B cell %lymphocyte	rs75766272	1	7949925	T	C	0.0201	-0.3971	0.08543	3.46003e-06	3656	Temporomandibular disorders	T	C	0.0726129	-0.0567572	0.0369883	0.124915	211023	0.00587508	21.5944
Memory B cell %lymphocyte	rs77762131	14	95739501	C	G	0.045	0.3049	0.05737	1.13201e-07	3656	Temporomandibular disorders	C	G	0.00775152	0.0517121	0.11055	0.639948	211023	0.00766649	28.2298
Memory B cell %lymphocyte	rs78106682	13	108281601	G	A	0.1829	0.159	0.03202	7.19996e-07	3656	Temporomandibular disorders	G	A	0.0276726	0.0925502	0.058573	0.114088	211023	0.00669925	24.6442
Memory B cell %lymphocyte	rs806338	13	50278813	C	T	0.7099	0.1226	0.02706	6.09298e-06	3656	Temporomandibular disorders	C	T	0.611156	0.0390882	0.0196801	0.0470132	211023	0.00558326	20.5158
Memory B cell %lymphocyte	rs878471	1	150575271	A	G	0.5429	-0.1135	0.02517	6.73907e-06	3656	Temporomandibular disorders	A	G	0.619144	0.0150437	0.0199223	0.450179	211023	0.00553108	20.323
Memory B cell %lymphocyte	rs9520889	13	108466227	C	A	0.6506	0.15	0.02537	3.67502e-09	3656	Temporomandibular disorders	C	A	0.363658	0.00537672	0.0200844	0.788926	211023	0.00947115	34.9385
Memory B cell %lymphocyte	rs9520890	13	108468467	C	A	0.3669	-0.1289	0.02547	4.39704e-07	3656	Temporomandibular disorders	C	A	0.773987	-0.00101121	0.0242004	0.96667	211023	0.00695681	25.5983
Memory B cell %lymphocyte	rs9520912	13	108504787	A	G	0.52	0.1394	0.02461	1.59801e-08	3656	Temporomandibular disorders	A	G	0.342714	0.000646285	0.0203159	0.974622	211023	0.00869964	32.0675
Memory B cell %lymphocyte	rs9614226	22	44292270	G	T	0.9792	-0.3841	0.08631	8.80603e-06	3656	Temporomandibular disorders	G	T	0.97754	0.0197808	0.0652013	0.7616	211023	0.00538783	19.7938
Memory B cell %lymphocyte	rs974368	14	62542831	A	G	0.5141	0.1136	0.02464	4.17004e-06	3656	Temporomandibular disorders	A	G	0.597136	-0.0309572	0.0196198	0.114598	211023	0.00578031	21.2441
Naive-mature B cell %lymphocyte	rs111830700	7	121692346	A	G	0.0377	0.2916	0.06457	6.51493e-06	3656	Temporomandibular disorders	A	G	0.0223526	-0.133652	0.0655478	0.0414496	211023	0.00554742	20.3834
Naive-mature B cell %lymphocyte	rs112850074	14	102762732	G	A	0.031	0.3445	0.07141	1.46299e-06	3656	Temporomandibular disorders	G	A	0.0362262	-0.0590536	0.0527126	0.262589	211023	0.00632555	23.2607
Naive-mature B cell %lymphocyte	rs115204570	5	136420768	T	G	0.0161	-0.479	0.1028	3.26701e-06	3656	Temporomandibular disorders	T	G	0.0127167	0.049501	0.0873152	0.570766	211023	0.00590347	21.6994
Naive-mature B cell %lymphocyte	rs11653761	17	2813241	T	G	0.592	-0.1122	0.02478	6.17206e-06	3656	Temporomandibular disorders	T	G	0.59605	0.0242772	0.0195653	0.21467	211023	0.00557633	20.4902
Naive-mature B cell %lymphocyte	rs116844769	14	65247177	A	G	0.0662	-0.2342	0.05066	3.92202e-06	3656	Temporomandibular disorders	A	G	0.0346748	0.00782305	0.0525131	0.881575	211023	0.00581174	21.3602
Naive-mature B cell %lymphocyte	rs11937214	4	161712874	G	A	0.0465	0.271	0.06102	9.17698e-06	3656	Temporomandibular disorders	G	A	0.0506142	0.0951985	0.0444908	0.0323765	211023	0.00536601	19.7132
Naive-mature B cell %lymphocyte	rs17056318	5	158858945	C	T	0.081	-0.2266	0.04592	8.38591e-07	3656	Temporomandibular disorders	C	T	0.0570796	0.00254024	0.0415131	0.951207	211023	0.00661648	24.3376
Naive-mature B cell %lymphocyte	rs2395904	8	129605573	G	T	0.2657	-0.1504	0.02772	6.15106e-08	3656	Temporomandibular disorders	G	T	0.266097	-0.0215709	0.0217921	0.322246	211023	0.00798767	29.422
Naive-mature B cell %lymphocyte	rs283340	8	69281301	C	T	0.5621	0.1121	0.02489	6.87195e-06	3656	Temporomandibular disorders	C	T	0.528362	-0.0356369	0.0195469	0.068281	211023	0.00551763	20.2733
Naive-mature B cell %lymphocyte	rs2978582	8	35627986	C	T	0.1969	0.1509	0.0316	1.84599e-06	3656	Temporomandibular disorders	C	T	0.147291	0.0286398	0.0270176	0.289127	211023	0.00619866	22.7912
Naive-mature B cell %lymphocyte	rs34910780	7	77840371	T	A	0.048	-0.2567	0.05769	8.86196e-06	3656	Temporomandibular disorders	T	A	0.0159288	0.152746	0.0765414	0.045978	211023	0.0053864	19.7885
Naive-mature B cell %lymphocyte	rs35607968	7	68188892	T	C	0.1536	0.1611	0.03434	2.82703e-06	3656	Temporomandibular disorders	T	C	0.238732	0.0289227	0.0225349	0.19933	211023	0.00598381	21.9965
Naive-mature B cell %lymphocyte	rs4361609	6	31272858	C	G	0.1131	-0.1954	0.04397	9.11801e-06	3656	Temporomandibular disorders	C	G	0.229095	0.064797	0.0225144	0.00400175	211023	0.00537267	19.7378
Naive-mature B cell %lymphocyte	rs4361743	8	131645188	C	T	0.9725	0.3335	0.07409	6.96707e-06	3656	Temporomandibular disorders	C	T	0.861361	0.0103337	0.0276561	0.708665	211023	0.00551145	20.2505
Naive-mature B cell %lymphocyte	rs4805840	19	32977576	G	A	0.823	-0.1599	0.03309	1.41501e-06	3656	Temporomandibular disorders	G	A	0.921928	-0.0503978	0.0358852	0.160195	211023	0.00634647	23.3381
Naive-mature B cell %lymphocyte	rs55658072	19	14762472	G	A	0.6219	0.1132	0.02554	9.63407e-06	3656	Temporomandibular disorders	G	A	0.43098	0.00475383	0.0194768	0.807172	211023	0.00534463	19.6342
Naive-mature B cell %lymphocyte	rs55708924	21	15395027	G	A	0.0185	-0.3974	0.08899	8.23797e-06	3656	Temporomandibular disorders	G	A	0.034511	0.0409562	0.0527705	0.437679	211023	0.00542506	19.9313
Naive-mature B cell %lymphocyte	rs7270264	20	43449975	C	T	0.4132	-0.1135	0.02501	5.87706e-06	3656	Temporomandibular disorders	C	T	0.257937	-0.0361527	0.0222483	0.104171	211023	0.00560168	20.5839
Naive-mature B cell %lymphocyte	rs72893078	11	43147312	A	G	0.0488	0.2525	0.0569	9.36009e-06	3656	Temporomandibular disorders	A	G	0.0128529	-0.0260119	0.0842013	0.757379	211023	0.00535746	19.6816
Naive-mature B cell %lymphocyte	rs74151247	10	96041316	A	C	0.0302	0.3341	0.07265	4.39097e-06	3656	Temporomandibular disorders	A	C	0.0146671	-0.160605	0.0793996	0.0430993	211023	0.00575136	21.137
Naive-mature B cell %lymphocyte	rs74397782	12	24865725	A	G	0.0343	-0.3176	0.06621	1.679e-06	3656	Temporomandibular disorders	A	G	0.0501595	-0.103903	0.0443296	0.0190849	211023	0.00625436	22.9973
Naive-mature B cell %lymphocyte	rs76845048	5	116449797	C	A	0.0357	-0.3046	0.06737	6.33695e-06	3656	Temporomandibular disorders	C	A	0.0115634	-0.142867	0.0910978	0.116816	211023	0.00556031	20.431
Naive-mature B cell %lymphocyte	rs78433555	12	107427544	A	C	0.0501	0.2756	0.05706	1.42498e-06	3656	Temporomandibular disorders	A	C	0.0144207	-0.17123	0.0822612	0.0373844	211023	0.00634054	23.3162
IgD- CD38dim B cell Absolute Count	rs115414430	2	36493692	G	C	0.0286	0.3388	0.07271	3.29102e-06	3656	Temporomandibular disorders	G	C	0.0304915	0.0912092	0.0562093	0.10466	211023	0.00590365	21.7001
IgD- CD38dim B cell Absolute Count	rs11653761	17	2813241	T	G	0.592	-0.1121	0.02405	3.28897e-06	3656	Temporomandibular disorders	T	G	0.59605	0.0242772	0.0195653	0.21467	211023	0.00590747	21.7142
IgD- CD38dim B cell Absolute Count	rs117605782	18	48915804	A	G	0.0034	0.8913	0.1987	7.486e-06	3656	Temporomandibular disorders	A	G	0.0226919	-0.0135318	0.0639346	0.83238	211023	0.00547346	20.1101
IgD- CD38dim B cell Absolute Count	rs141352577	3	8450324	T	C	0.0235	0.3656	0.07671	1.95501e-06	3656	Temporomandibular disorders	T	C	0.0140702	-0.0402895	0.0819519	0.622986	211023	0.00617465	22.7023
IgD- CD38dim B cell Absolute Count	rs149006488	11	67756244	G	C	0.1496	-0.1579	0.03413	3.83804e-06	3656	Temporomandibular disorders	G	C	0.211657	0.0221307	0.0237433	0.351294	211023	0.00582037	21.3921
IgD- CD38dim B cell Absolute Count	rs16925715	10	52013082	C	T	0.2824	-0.1298	0.02698	1.556e-06	3656	Temporomandibular disorders	C	T	0.337791	-0.00145911	0.0203124	0.942734	211023	0.00629098	23.1328
IgD- CD38dim B cell Absolute Count	rs4936106	11	130490507	G	C	0.0289	0.3309	0.07134	3.62602e-06	3656	Temporomandibular disorders	G	C	0.0320451	-0.0292932	0.0543378	0.589822	211023	0.00585023	21.5025
IgD- CD38dim B cell Absolute Count	rs533086	19	16301030	G	A	0.7021	-0.119	0.02614	5.45306e-06	3656	Temporomandibular disorders	G	A	0.747898	-0.0189761	0.0221594	0.391807	211023	0.00563666	20.7131
IgD- CD38dim B cell Absolute Count	rs60035843	15	68830883	G	A	0.2382	0.1277	0.02849	7.63801e-06	3656	Temporomandibular disorders	G	A	0.293622	0.0105643	0.0211903	0.618099	211023	0.00546526	20.0798
IgD- CD38dim B cell Absolute Count	rs73178168	13	47235494	T	C	0.1703	0.1583	0.03258	1.23501e-06	3656	Temporomandibular disorders	T	C	0.044862	0.00130148	0.0469297	0.977876	211023	0.00641591	23.5951
IgD- CD38dim B cell Absolute Count	rs7595246	2	237646014	C	T	0.1893	0.14	0.03035	4.08602e-06	3656	Temporomandibular disorders	C	T	0.194976	0.0106215	0.0244784	0.664352	211023	0.00578645	21.2667
IgD- CD38dim B cell Absolute Count	rs77848220	1	60785762	T	C	0.0219	0.405	0.08232	9.04191e-07	3656	Temporomandibular disorders	T	C	0.0174628	0.040693	0.0738514	0.581625	211023	0.00657699	24.1914
IgD- CD38dim B cell Absolute Count	rs7840395	8	143910788	G	A	0.5715	-0.1267	0.02425	1.85498e-07	3656	Temporomandibular disorders	G	A	0.455801	-0.00658806	0.0193378	0.733341	211023	0.00741127	27.283
IgD- CD38dim B cell Absolute Count	rs78893742	20	37471609	A	G	0.0081	0.6139	0.1321	3.47696e-06	3656	Temporomandibular disorders	A	G	0.0122321	-0.0620665	0.0909159	0.494809	211023	0.00587253	21.585
IgD- CD38dim B cell Absolute Count	rs79407211	13	108466914	T	C	0.0886	-0.1927	0.04286	7.15303e-06	3656	Temporomandibular disorders	T	C	0.06502	-0.0706552	0.0388021	0.0686199	211023	0.00549868	20.2033
IgD- CD38dim B cell Absolute Count	rs9520836	13	108304715	G	A	0.5044	0.1117	0.02394	3.14398e-06	3656	Temporomandibular disorders	G	A	0.225188	0.00835017	0.0232052	0.718967	211023	0.00591934	21.7581
IgD+ CD24+ B cell %lymphocyte	rs11657118	17	2810824	C	T	0.475	-0.1428	0.02416	3.70101e-09	3656	Temporomandibular disorders	C	T	0.402697	0.0348491	0.0196005	0.0754084	211023	0.00946512	34.916
IgD+ CD24+ B cell %lymphocyte	rs12874404	13	108341146	G	A	0.3256	0.2335	0.02632	1.09295e-18	3656	Temporomandibular disorders	G	A	0.0359307	0.00479309	0.0524943	0.927249	211023	0.0210739	78.6619
IgD+ CD24+ B cell %lymphocyte	rs1382818	6	153324650	A	G	0.3734	0.1127	0.02506	7.13707e-06	3656	Temporomandibular disorders	A	G	0.512268	0.00670084	0.0194536	0.730506	211023	0.00550153	20.2138
IgD+ CD24+ B cell %lymphocyte	rs141107540	13	108386059	T	C	0.0777	0.2109	0.04678	6.71305e-06	3656	Temporomandibular disorders	T	C	0.00176419	-0.148467	0.23583	0.528989	211023	0.00552865	20.314
IgD+ CD24+ B cell %lymphocyte	rs145475366	17	12657628	G	C	0.0955	-0.1818	0.04067	8.02306e-06	3656	Temporomandibular disorders	G	C	0.0550659	-0.037382	0.0424382	0.378396	211023	0.00543583	19.9711
IgD+ CD24+ B cell %lymphocyte	rs183466766	13	108058383	A	G	0.0402	0.2998	0.06089	8.89693e-07	3656	Temporomandibular disorders	A	G	0.0117168	0.22484	0.0894563	0.0119569	211023	0.00658711	24.2289
IgD+ CD24+ B cell %lymphocyte	rs2015983	2	236241523	C	A	0.8771	-0.1746	0.03658	1.874e-06	3656	Temporomandibular disorders	C	A	0.816553	-0.00874242	0.0247991	0.724441	211023	0.00619294	22.77
IgD+ CD24+ B cell %lymphocyte	rs2893321	13	108290686	G	A	0.4623	0.1369	0.02489	4.03497e-08	3656	Temporomandibular disorders	G	A	0.201781	-0.0148105	0.0239267	0.535919	211023	0.00820677	30.2357
IgD+ CD24+ B cell %lymphocyte	rs3810559	20	3227103	G	T	0.5444	-0.1107	0.02469	7.52004e-06	3656	Temporomandibular disorders	G	T	0.393405	-0.00340689	0.0198375	0.863642	211023	0.00546846	20.0916
IgD+ CD24+ B cell %lymphocyte	rs4937689	11	132271307	G	A	0.1134	-0.1736	0.03911	9.35793e-06	3656	Temporomandibular disorders	G	A	0.223059	-0.0208359	0.0232144	0.369428	211023	0.00536023	19.6918
IgD+ CD24+ B cell %lymphocyte	rs61788860	1	59554567	A	G	0.0475	-0.2606	0.05786	6.85993e-06	3656	Temporomandibular disorders	A	G	0.0892287	0.0791273	0.0337963	0.0192168	211023	0.00551801	20.2747
IgD+ CD24+ B cell %lymphocyte	rs6492109	13	108340881	T	C	0.3152	-0.1329	0.02613	3.82402e-07	3656	Temporomandibular disorders	T	C	0.450439	-0.00544425	0.0193697	0.778657	211023	0.00702591	25.8543
IgD+ CD24+ B cell %lymphocyte	rs6492117	13	108509241	C	T	0.4685	-0.1314	0.02485	1.30701e-07	3656	Temporomandibular disorders	C	T	0.566699	-0.0111829	0.0194636	0.565593	211023	0.00758967	27.9448
IgD+ CD24+ B cell %lymphocyte	rs6781675	3	4366751	C	G	0.0235	0.3639	0.08068	6.68405e-06	3656	Temporomandibular disorders	C	G	0.0112897	0.0578834	0.0904484	0.522199	211023	0.00553371	20.3327
IgD+ CD24+ B cell %lymphocyte	rs7254039	19	14882542	A	G	0.0435	-0.263	0.05818	6.39794e-06	3656	Temporomandibular disorders	A	G	0.0547846	-0.0505642	0.0418644	0.22712	211023	0.00555824	20.4233
IgD+ CD24+ B cell %lymphocyte	rs73192651	13	49638749	T	C	0.02	0.4819	0.08877	6.07393e-08	3656	Temporomandibular disorders	T	C	0.0168513	-0.132692	0.0752963	0.0780243	211023	0.00799629	29.454
IgD+ CD24+ B cell %lymphocyte	rs73603519	13	108163045	A	G	0.0967	0.1958	0.0413	2.20501e-06	3656	Temporomandibular disorders	A	G	0.0723044	0.0725759	0.0374291	0.0524989	211023	0.00611023	22.464
IgD+ CD24+ B cell %lymphocyte	rs75766272	1	7949925	T	C	0.0201	-0.4103	0.08583	1.81899e-06	3656	Temporomandibular disorders	T	C	0.0726129	-0.0567572	0.0369883	0.124915	211023	0.00621173	22.8395
IgD+ CD24+ B cell %lymphocyte	rs77762131	14	95739501	C	G	0.045	0.3082	0.05742	8.52491e-08	3656	Temporomandibular disorders	C	G	0.00775152	0.0517121	0.11055	0.639948	211023	0.00781851	28.794
IgD+ CD24+ B cell %lymphocyte	rs8014978	14	94470627	C	T	0.5737	-0.11	0.02481	9.59997e-06	3656	Temporomandibular disorders	C	T	0.409758	0.0335223	0.0197716	0.089985	211023	0.00534807	19.6469
IgD+ CD24+ B cell %lymphocyte	rs8181791	13	108281697	A	G	0.4981	-0.1117	0.02464	5.99998e-06	3656	Temporomandibular disorders	A	G	0.61416	0.019443	0.0198255	0.326737	211023	0.00558965	20.5394
IgD+ CD24+ B cell %lymphocyte	rs9301290	13	108352305	G	C	0.2541	-0.1323	0.02813	2.65901e-06	3656	Temporomandibular disorders	G	C	0.252097	-0.0152332	0.0221082	0.490804	211023	0.00601387	22.1076
IgD+ CD24+ B cell %lymphocyte	rs9514850	13	108451891	C	G	0.4018	0.1278	0.02506	3.57701e-07	3656	Temporomandibular disorders	C	G	0.227983	0.011025	0.023079	0.632858	211023	0.00706342	25.9933
IgD+ CD24+ B cell %lymphocyte	rs9520879	13	108422350	G	A	0.6749	0.1186	0.02663	8.73897e-06	3656	Temporomandibular disorders	G	A	0.46233	-0.00729173	0.0192998	0.705568	211023	0.00539599	19.8239
IgD+ CD24+ B cell %lymphocyte	rs9520890	13	108468467	C	A	0.3669	-0.1183	0.02559	3.93097e-06	3656	Temporomandibular disorders	C	A	0.773987	-0.00101121	0.0242004	0.96667	211023	0.00581154	21.3595
IgD- CD24- B cell %lymphocyte	rs111237501	1	163302911	C	T	0.003	1.002	0.226	9.47109e-06	3656	Temporomandibular disorders	C	T	0.0155119	-0.000541853	0.0778182	0.994444	211023	0.0053479	19.6463
IgD- CD24- B cell %lymphocyte	rs11674994	2	59898228	C	T	0.0553	0.2499	0.05599	8.30309e-06	3656	Temporomandibular disorders	C	T	0.0207795	-0.0408922	0.0680901	0.548133	211023	0.00541933	19.9101
IgD- CD24- B cell %lymphocyte	rs11862268	16	81206262	A	G	0.0187	0.4267	0.09042	2.464e-06	3656	Temporomandibular disorders	A	G	0.0258608	-0.071043	0.060532	0.240538	211023	0.00605442	22.2576
IgD- CD24- B cell %lymphocyte	rs139509958	12	54333243	A	G	0.0788	-0.2174	0.0478	5.57995e-06	3656	Temporomandibular disorders	A	G	0.00340318	-0.00496418	0.172264	0.97701	211023	0.00562609	20.6741
IgD- CD24- B cell %lymphocyte	rs146221269	11	95187692	C	T	0.0029	-1.07	0.2371	6.59903e-06	3656	Temporomandibular disorders	C	T	0.00171469	0.0389529	0.252917	0.877598	211023	0.00553969	20.3548
IgD- CD24- B cell %lymphocyte	rs17044633	4	112410492	G	A	0.0286	0.3433	0.076	6.45194e-06	3656	Temporomandibular disorders	G	A	0.00598001	0.162994	0.127588	0.201423	211023	0.00555005	20.3931
IgD- CD24- B cell %lymphocyte	rs17102161	14	64817240	A	G	0.0506	0.2573	0.05689	6.28102e-06	3656	Temporomandibular disorders	A	G	0.0866001	0.0124672	0.0342906	0.716176	211023	0.00556389	20.4442
IgD- CD24- B cell %lymphocyte	rs183821560	5	62776497	A	G	0.0016	-1.768	0.393	7.04807e-06	3656	Temporomandibular disorders	A	G	0.012806	-0.0659445	0.0865425	0.446066	211023	0.00550523	20.2275
IgD- CD24- B cell %lymphocyte	rs191543445	14	31035932	G	A	0.031	0.3254	0.07232	7.01504e-06	3656	Temporomandibular disorders	G	A	0.0255793	-0.0209551	0.0620968	0.735772	211023	0.00550698	20.2339
IgD- CD24- B cell %lymphocyte	rs30146	16	14248326	C	T	0.0198	-0.4244	0.09112	3.30697e-06	3656	Temporomandibular disorders	C	T	0.101852	-0.0173702	0.0317945	0.584843	211023	0.00589858	21.6813
IgD- CD24- B cell %lymphocyte	rs451367	19	16302031	C	T	0.7674	-0.1313	0.0296	9.51305e-06	3656	Temporomandibular disorders	C	T	0.860414	-0.047168	0.0279151	0.0910857	211023	0.00535314	19.6657
IgD- CD24- B cell %lymphocyte	rs496760	15	54403488	A	G	0.6422	0.1187	0.02657	8.15305e-06	3656	Temporomandibular disorders	A	G	0.487415	0.030953	0.0192788	0.108373	211023	0.00542935	19.9471
IgD- CD24- B cell %lymphocyte	rs55756125	1	59275293	C	T	0.2289	0.1417	0.0299	2.21702e-06	3656	Temporomandibular disorders	C	T	0.24285	-0.0130971	0.0225577	0.561507	211023	0.00610564	22.4471
IgD- CD24- B cell %lymphocyte	rs58904842	16	3413156	A	C	0.4768	-0.1174	0.02499	2.72101e-06	3656	Temporomandibular disorders	A	C	0.523837	-0.0162865	0.0193177	0.39918	211023	0.00600045	22.058
IgD- CD24- B cell %lymphocyte	rs6687573	1	34815707	A	C	0.2311	0.1339	0.02945	5.57301e-06	3656	Temporomandibular disorders	A	C	0.201255	-0.00968904	0.0240322	0.686825	211023	0.00562258	20.6611
IgD- CD24- B cell %lymphocyte	rs6991364	8	143976177	A	G	0.5149	-0.1156	0.02534	5.19505e-06	3656	Temporomandibular disorders	A	G	0.414984	0.00635842	0.0195558	0.745073	211023	0.00566019	20.8001
IgD- CD24- B cell %lymphocyte	rs72990172	2	237617636	A	G	0.1711	0.1576	0.03306	1.92699e-06	3656	Temporomandibular disorders	A	G	0.206138	0.000852427	0.0237753	0.971399	211023	0.00617745	22.7127
IgD- CD24- B cell %lymphocyte	rs73277142	12	11821398	T	C	0.0555	0.2673	0.05558	1.58099e-06	3656	Temporomandibular disorders	T	C	0.0264737	-0.0692015	0.0599534	0.248396	211023	0.0062866	23.1166
IgD- CD24- B cell %lymphocyte	rs75150138	16	49204673	A	T	0.0517	-0.2581	0.05593	4.05303e-06	3656	Temporomandibular disorders	A	T	0.0247111	0.082233	0.0612666	0.179526	211023	0.00579106	21.2838
IgD- CD24- B cell %lymphocyte	rs75464772	6	19787995	T	C	0.0325	-0.328	0.07098	3.94003e-06	3656	Temporomandibular disorders	T	C	0.0268317	0.0267793	0.0596062	0.653237	211023	0.00580685	21.3421
IgD- CD24- B cell %lymphocyte	rs76225955	4	31592382	C	T	0.0909	-0.1917	0.04317	9.29994e-06	3656	Temporomandibular disorders	C	T	0.0885982	0.0613184	0.0338503	0.0700713	211023	0.00536461	19.708
IgD- CD24- B cell %lymphocyte	rs807894	6	164189855	G	T	0.5868	0.1202	0.02568	2.99799e-06	3656	Temporomandibular disorders	G	T	0.635237	-0.00521673	0.0200756	0.794977	211023	0.00595687	21.8968
IgD- CD24- B cell %lymphocyte	rs8098848	18	63190560	T	C	0.6704	-0.1264	0.02668	2.243e-06	3656	Temporomandibular disorders	T	C	0.635774	-0.0252561	0.019904	0.204478	211023	0.0061018	22.4329
IgD- CD24- B cell %lymphocyte	rs9398107	6	106707812	G	A	0.0555	0.2699	0.05578	1.36301e-06	3656	Temporomandibular disorders	G	A	0.0298103	-0.0794596	0.0573135	0.165624	211023	0.00636312	23.3997
IgD+ CD24- B cell %lymphocyte	rs11068290	12	109790250	T	C	0.0231	0.3554	0.07984	8.79995e-06	3656	Temporomandibular disorders	T	C	0.0314272	-0.0309476	0.0544725	0.569945	211023	0.00539064	19.8041
IgD+ CD24- B cell %lymphocyte	rs111830700	7	121692346	A	G	0.0377	0.2933	0.0634	3.85896e-06	3656	Temporomandibular disorders	A	G	0.0223526	-0.133652	0.0655478	0.0414496	211023	0.00581975	21.3899
IgD+ CD24- B cell %lymphocyte	rs112828289	7	68194900	C	G	0.1524	0.1634	0.03375	1.34701e-06	3656	Temporomandibular disorders	C	G	0.242634	0.0198532	0.0224332	0.376162	211023	0.00637052	23.4271
IgD+ CD24- B cell %lymphocyte	rs115204570	5	136420768	T	G	0.0161	-0.4604	0.1008	5.08698e-06	3656	Temporomandibular disorders	T	G	0.0127167	0.049501	0.0873152	0.570766	211023	0.00567378	20.8503
IgD+ CD24- B cell %lymphocyte	rs116844769	14	65247177	A	G	0.0662	-0.232	0.04979	3.28103e-06	3656	Temporomandibular disorders	A	G	0.0346748	0.00782305	0.0525131	0.881575	211023	0.00590356	21.6997
IgD+ CD24- B cell %lymphocyte	rs12542190	8	129582515	C	A	0.1943	-0.1572	0.03051	2.72402e-07	3656	Temporomandibular disorders	C	A	0.248109	-0.036502	0.0222585	0.101022	211023	0.00720896	26.5328
IgD+ CD24- B cell %lymphocyte	rs140523784	6	16887378	T	C	0.1864	0.1447	0.03153	4.58205e-06	3656	Temporomandibular disorders	T	C	0.148219	-0.0244478	0.0270488	0.366082	211023	0.00572781	21.05
IgD+ CD24- B cell %lymphocyte	rs16837671	2	205791229	G	T	0.0494	-0.2649	0.05732	3.95103e-06	3656	Temporomandibular disorders	G	T	0.0247813	0.0194296	0.0618131	0.753272	211023	0.00580785	21.3459
IgD+ CD24- B cell %lymphocyte	rs17056318	5	158858945	C	T	0.081	-0.2015	0.04509	8.14292e-06	3656	Temporomandibular disorders	C	T	0.0570796	0.00254024	0.0415131	0.951207	211023	0.00543272	19.9596
IgD+ CD24- B cell %lymphocyte	rs2978582	8	35627986	C	T	0.1969	0.1404	0.03106	6.34498e-06	3656	Temporomandibular disorders	C	T	0.147291	0.0286398	0.0270176	0.289127	211023	0.00555782	20.4218
IgD+ CD24- B cell %lymphocyte	rs2994690	14	94897309	C	G	0.2462	0.1312	0.02819	3.38197e-06	3656	Temporomandibular disorders	C	G	0.342971	0.0216018	0.0202792	0.286777	211023	0.00588987	21.6491
IgD+ CD24- B cell %lymphocyte	rs34712193	3	1772456	T	A	0.1644	0.1567	0.03246	1.44501e-06	3656	Temporomandibular disorders	T	A	0.181127	0.0130494	0.0249975	0.601651	211023	0.00633396	23.2918
IgD+ CD24- B cell %lymphocyte	rs34910780	7	77840371	T	A	0.048	-0.282	0.05676	7.03105e-07	3656	Temporomandibular disorders	T	A	0.0159288	0.152746	0.0765414	0.045978	211023	0.00670633	24.6704
IgD+ CD24- B cell %lymphocyte	rs4361609	6	31272858	C	G	0.1131	-0.2163	0.04242	3.57298e-07	3656	Temporomandibular disorders	C	G	0.229095	0.064797	0.0225144	0.00400175	211023	0.00706135	25.9857
IgD+ CD24- B cell %lymphocyte	rs4805840	19	32977576	G	A	0.823	-0.152	0.03242	2.85503e-06	3656	Temporomandibular disorders	G	A	0.921928	-0.0503978	0.0358852	0.160195	211023	0.00597656	21.9697
IgD+ CD24- B cell %lymphocyte	rs520786	3	187841276	A	T	0.3489	-0.1136	0.02562	9.48506e-06	3656	Temporomandibular disorders	A	T	0.355962	0.00756672	0.0201233	0.706903	211023	0.00534888	19.6499
IgD+ CD24- B cell %lymphocyte	rs6131010	20	46095666	G	A	0.6172	-0.1285	0.0258	6.64003e-07	3656	Temporomandibular disorders	G	A	0.717742	-0.0056259	0.0213364	0.792029	211023	0.00673944	24.793
IgD+ CD24- B cell %lymphocyte	rs71483382	10	82003830	A	G	0.0078	0.6298	0.1399	6.90399e-06	3656	Temporomandibular disorders	A	G	0.0457866	0.00259307	0.046642	0.955664	211023	0.00551268	20.255
IgD+ CD24- B cell %lymphocyte	rs73426855	17	79663261	C	T	0.1469	-0.1549	0.03435	6.67806e-06	3656	Temporomandibular disorders	C	T	0.222822	0.00200434	0.0233736	0.931663	211023	0.00553139	20.3241
IgD+ CD24- B cell %lymphocyte	rs75319860	12	109874424	C	T	0.0249	0.3524	0.07909	8.61509e-06	3656	Temporomandibular disorders	C	T	0.0134543	-0.0991524	0.0846228	0.241318	211023	0.00540095	19.8423
IgD+ CD24- B cell %lymphocyte	rs76578043	13	104562459	A	G	0.0298	0.3251	0.06938	2.89601e-06	3656	Temporomandibular disorders	A	G	0.0238345	-0.0711744	0.0628846	0.257708	211023	0.00596979	21.9446
IgD+ CD24- B cell %lymphocyte	rs76845048	5	116449797	C	A	0.0357	-0.2982	0.06626	6.99198e-06	3656	Temporomandibular disorders	C	A	0.0115634	-0.142867	0.0910978	0.116816	211023	0.00550943	20.243
IgD+ CD24- B cell %lymphocyte	rs9900847	17	2813924	C	T	0.6041	-0.1133	0.02454	4.05602e-06	3656	Temporomandibular disorders	C	T	0.636041	0.00237133	0.019988	0.905562	211023	0.00579669	21.3046
CD24+ CD27+ B cell %lymphocyte	rs112542522	2	3983750	A	G	0.0082	0.6143	0.1326	3.72804e-06	3656	Temporomandibular disorders	A	G	0.0204854	0.00851849	0.0690464	0.901812	211023	0.00583614	21.4504
CD24+ CD27+ B cell %lymphocyte	rs112782756	13	33931936	G	A	0.0003	2.99	0.6726	8.99104e-06	3656	Temporomandibular disorders	G	A	0.0137727	-0.0199667	0.0840296	0.81218	211023	0.00537627	19.7511
CD24+ CD27+ B cell %lymphocyte	rs11657759	17	2812667	C	A	0.4903	-0.1352	0.02397	1.80701e-08	3656	Temporomandibular disorders	C	A	0.400272	0.0333721	0.0195597	0.0879772	211023	0.00862677	31.7965
CD24+ CD27+ B cell %lymphocyte	rs11777835	8	143911935	C	T	0.5715	-0.1128	0.02468	5.08195e-06	3656	Temporomandibular disorders	C	T	0.456016	-0.00609106	0.0193377	0.752773	211023	0.00568129	20.8781
CD24+ CD27+ B cell %lymphocyte	rs12585836	13	49839891	T	C	0.0297	0.322	0.07257	9.38102e-06	3656	Temporomandibular disorders	T	C	0.0850119	-0.0353205	0.0342468	0.302375	211023	0.00535623	19.677
CD24+ CD27+ B cell %lymphocyte	rs12636848	3	147895293	G	T	0.3031	0.1237	0.02646	3.02601e-06	3656	Temporomandibular disorders	G	T	0.476638	-0.00427217	0.0193256	0.825044	211023	0.00594244	21.8435
CD24+ CD27+ B cell %lymphocyte	rs12829274	12	128864622	G	A	0.0618	-0.2708	0.05111	1.24099e-07	3656	Temporomandibular disorders	G	A	0.0705589	0.0527677	0.0374199	0.158495	211023	0.00762004	28.0574
CD24+ CD27+ B cell %lymphocyte	rs12874404	13	108341146	G	A	0.3256	0.2114	0.02614	8.08537e-16	3656	Temporomandibular disorders	G	A	0.0359307	0.00479309	0.0524943	0.927249	211023	0.0175749	65.3674
CD24+ CD27+ B cell %lymphocyte	rs1332199	9	9503477	C	T	0.7592	-0.1323	0.02906	5.47797e-06	3656	Temporomandibular disorders	C	T	0.83534	-0.0175853	0.0258559	0.496424	211023	0.00563725	20.7153
CD24+ CD27+ B cell %lymphocyte	rs144440894	10	52035313	A	G	0.1885	-0.1445	0.03179	5.68002e-06	3656	Temporomandibular disorders	A	G	0.196378	-0.0355851	0.0242929	0.142965	211023	0.00561954	20.6499
CD24+ CD27+ B cell %lymphocyte	rs144625305	7	7832045	T	C	0.0086	0.6284	0.1342	2.94999e-06	3656	Temporomandibular disorders	T	C	0.01397	0.0211444	0.0830356	0.798999	211023	0.00596162	21.9144
CD24+ CD27+ B cell %lymphocyte	rs145475366	17	12657628	G	C	0.0955	-0.1834	0.04043	5.92693e-06	3656	Temporomandibular disorders	G	C	0.0550659	-0.037382	0.0424382	0.378396	211023	0.0055969	20.5662
CD24+ CD27+ B cell %lymphocyte	rs17708396	5	149030687	A	C	0.0005	2.517	0.5195	1.31899e-06	3656	Temporomandibular disorders	A	C	0.0618638	-0.0276797	0.0400239	0.489202	211023	0.00637984	23.4616
CD24+ CD27+ B cell %lymphocyte	rs2893321	13	108290686	G	A	0.4623	0.1387	0.02467	2.04498e-08	3656	Temporomandibular disorders	G	A	0.201781	-0.0148105	0.0239267	0.535919	211023	0.00857175	31.592
CD24+ CD27+ B cell %lymphocyte	rs35057381	5	26412192	C	T	0.2211	0.1315	0.02938	7.91808e-06	3656	Temporomandibular disorders	C	T	0.331757	0.0480963	0.0204202	0.0185063	211023	0.00544965	20.0221
CD24+ CD27+ B cell %lymphocyte	rs4076316	6	167447406	A	T	0.3005	-0.1287	0.027	1.95799e-06	3656	Temporomandibular disorders	A	T	0.388753	-0.0270938	0.0197424	0.16995	211023	0.00617636	22.7087
CD24+ CD27+ B cell %lymphocyte	rs4689417	4	4390666	A	C	0.2961	-0.1241	0.02671	3.50598e-06	3656	Temporomandibular disorders	A	C	0.193661	-0.010583	0.024372	0.664124	211023	0.00586993	21.5754
CD24+ CD27+ B cell %lymphocyte	rs4763704	12	11545825	A	G	0.9772	0.3787	0.08058	2.69699e-06	3656	Temporomandibular disorders	A	G	0.977963	-0.0470219	0.0659141	0.47561	211023	0.00600501	22.0749
CD24+ CD27+ B cell %lymphocyte	rs6486433	11	9573143	G	T	0.5003	-0.1102	0.02464	7.93999e-06	3656	Temporomandibular disorders	G	T	0.669769	-0.00727416	0.0205636	0.723534	211023	0.00544134	19.9914
CD24+ CD27+ B cell %lymphocyte	rs6492109	13	108340881	T	C	0.3152	-0.1233	0.02595	2.10902e-06	3656	Temporomandibular disorders	T	C	0.450439	-0.00544425	0.0193697	0.778657	211023	0.00613722	22.5639
CD24+ CD27+ B cell %lymphocyte	rs6997704	8	139968651	G	A	0.4707	0.1127	0.02386	2.41102e-06	3656	Temporomandibular disorders	G	A	0.383798	0.0216124	0.019753	0.273896	211023	0.00606539	22.2982
CD24+ CD27+ B cell %lymphocyte	rs7254039	19	14882542	A	G	0.0435	-0.2739	0.05798	2.398e-06	3656	Temporomandibular disorders	A	G	0.0547846	-0.0505642	0.0418644	0.22712	211023	0.00606706	22.3044
CD24+ CD27+ B cell %lymphocyte	rs73192651	13	49638749	T	C	0.02	0.5056	0.08768	8.74601e-09	3656	Temporomandibular disorders	T	C	0.0168513	-0.132692	0.0752963	0.0780243	211023	0.00901311	33.2334
CD24+ CD27+ B cell %lymphocyte	rs75766272	1	7949925	T	C	0.0201	-0.4263	0.08511	5.73099e-07	3656	Temporomandibular disorders	T	C	0.0726129	-0.0567572	0.0369883	0.124915	211023	0.00681543	25.0745
CD24+ CD27+ B cell %lymphocyte	rs76720471	2	221410085	T	C	0.0011	1.557	0.3419	5.46399e-06	3656	Temporomandibular disorders	T	C	0.00864022	-0.0439422	0.107804	0.683559	211023	0.00564048	20.7272
CD24+ CD27+ B cell %lymphocyte	rs77762131	14	95739501	C	G	0.045	0.3074	0.05717	8.06102e-08	3656	Temporomandibular disorders	C	G	0.00775152	0.0517121	0.11055	0.639948	211023	0.00784593	28.8957
CD24+ CD27+ B cell %lymphocyte	rs78106682	13	108281601	G	A	0.1829	0.1581	0.03191	7.57897e-07	3656	Temporomandibular disorders	G	A	0.0276726	0.0925502	0.058573	0.114088	211023	0.00666957	24.5342
CD24+ CD27+ B cell %lymphocyte	rs806338	13	50278813	C	T	0.7099	0.1304	0.02696	1.36899e-06	3656	Temporomandibular disorders	C	T	0.611156	0.0390882	0.0196801	0.0470132	211023	0.00635827	23.3818
CD24+ CD27+ B cell %lymphocyte	rs9301259	13	107814399	A	G	0.1275	-0.1598	0.03588	8.65605e-06	3656	Temporomandibular disorders	A	G	0.10191	0.00317038	0.0317398	0.920434	211023	0.00539626	19.8249
CD24+ CD27+ B cell %lymphocyte	rs9520889	13	108466227	C	A	0.6506	0.1374	0.02531	6.08205e-08	3656	Temporomandibular disorders	C	A	0.363658	0.00537672	0.0200844	0.788926	211023	0.00799643	29.4545
CD24+ CD27+ B cell %lymphocyte	rs9520912	13	108504787	A	G	0.52	0.1243	0.02455	4.33701e-07	3656	Temporomandibular disorders	A	G	0.342714	0.000646285	0.0203159	0.974622	211023	0.00696303	25.6213
CD24+ CD27+ B cell %lymphocyte	rs9578529	13	23039051	G	A	0.2676	-0.1323	0.02804	2.48502e-06	3656	Temporomandibular disorders	G	A	0.222655	-0.00338157	0.0230835	0.883532	211023	0.00605231	22.2498
CD24+ CD27+ B cell %lymphocyte	rs9634573	13	108773859	C	T	0.3311	-0.123	0.02551	1.47499e-06	3656	Temporomandibular disorders	C	T	0.438288	0.00284059	0.0193107	0.883054	211023	0.00631874	23.2355
CD20- B cell %lymphocyte	rs11662133	18	76722677	C	T	0.1705	0.1453	0.03219	6.52199e-06	3657	Temporomandibular disorders	C	T	0.272885	0.0343378	0.021767	0.114676	211023	0.00554053	20.3635
CD20- B cell %lymphocyte	rs12432015	14	48583579	C	T	0.118	-0.1712	0.0373	4.56899e-06	3657	Temporomandibular disorders	C	T	0.121989	-0.0200914	0.0294079	0.494483	211023	0.00572757	21.0549
CD20- B cell %lymphocyte	rs13244540	7	151305448	T	G	0.0447	0.2658	0.0588	6.37602e-06	3657	Temporomandibular disorders	T	G	0.087194	0.00416184	0.0341326	0.902953	211023	0.00555662	20.4229
CD20- B cell %lymphocyte	rs147937648	12	81614992	T	C	0.0059	-0.7403	0.1583	3.01703e-06	3657	Temporomandibular disorders	T	C	0.00424718	-0.0325892	0.149717	0.827684	211023	0.00594483	21.8583
CD20- B cell %lymphocyte	rs1856987	13	24349758	A	G	0.3393	0.1157	0.02575	7.24503e-06	3657	Temporomandibular disorders	A	G	0.37387	-0.0279783	0.019901	0.159762	211023	0.0054903	20.1778
CD20- B cell %lymphocyte	rs34313582	8	84007576	A	C	0.138	-0.1598	0.03507	5.39598e-06	3657	Temporomandibular disorders	A	C	0.100159	0.00955766	0.032145	0.766216	211023	0.00564545	20.7513
CD20- B cell %lymphocyte	rs34625183	3	146380132	T	C	0.1154	-0.1695	0.03789	7.90606e-06	3657	Temporomandibular disorders	T	C	0.0709076	-0.00504634	0.0379691	0.894267	211023	0.00544246	20.001
CD20- B cell %lymphocyte	rs38201	7	15871783	A	T	0.2594	-0.1242	0.02794	8.96706e-06	3657	Temporomandibular disorders	A	T	0.2384	0.00190458	0.0226341	0.93294	211023	0.00537434	19.7494
CD20- B cell %lymphocyte	rs4244568	15	39027714	G	T	0.3414	-0.1244	0.02611	1.98701e-06	3657	Temporomandibular disorders	G	T	0.442534	-0.0203046	0.0194151	0.295645	211023	0.006169	22.6876
CD20- B cell %lymphocyte	rs4647601	4	184648878	A	C	0.4584	0.1097	0.02451	7.83303e-06	3657	Temporomandibular disorders	A	C	0.481926	-0.0293486	0.0193262	0.128867	211023	0.0054479	20.0212
CD20- B cell %lymphocyte	rs4782702	16	85443693	G	A	0.9802	0.4085	0.0875	3.145e-06	3657	Temporomandibular disorders	G	A	0.969358	0.0601562	0.055994	0.282673	211023	0.00592465	21.7836
CD20- B cell %lymphocyte	rs6712095	2	204758774	T	G	0.0246	0.3643	0.07946	4.70901e-06	3657	Temporomandibular disorders	T	G	0.0120909	0.0439895	0.0899565	0.624836	211023	0.00571488	21.0079
CD20- B cell %lymphocyte	rs72791978	5	108734371	T	A	0.01	0.5621	0.1256	7.85001e-06	3657	Temporomandibular disorders	T	A	0.00630476	-0.0187614	0.122516	0.878292	211023	0.00544692	20.0175
CD20- B cell %lymphocyte	rs72825207	10	61150197	A	T	0.0149	0.513	0.1061	1.37899e-06	3657	Temporomandibular disorders	A	T	0.00872972	-0.144421	0.107205	0.177934	211023	0.00635202	23.365
CD20- B cell %lymphocyte	rs75951284	3	187921008	T	C	0.0316	0.3067	0.06772	6.11801e-06	3657	Temporomandibular disorders	T	C	0.0210076	-0.0631012	0.0685919	0.357598	211023	0.0055775	20.5001
CD20- B cell %lymphocyte	rs77553819	13	24308263	C	G	0.2863	-0.1257	0.02688	2.99999e-06	3657	Temporomandibular disorders	C	G	0.20578	-0.00189833	0.0238441	0.936544	211023	0.00594426	21.8562
CD20- B cell %lymphocyte	rs7773849	6	128232373	G	A	0.0018	1.534	0.2821	5.81099e-08	3657	Temporomandibular disorders	G	A	0.0993132	0.00268569	0.0321071	0.933336	211023	0.00802088	29.5534
CD20- CD38- B cell %lymphocyte	rs10279688	7	9811379	T	C	0.0115	0.4968	0.1101	6.54199e-06	3658	Temporomandibular disorders	T	C	0.00672262	-0.132599	0.118349	0.26254	211023	0.00553521	20.3494
CD20- CD38- B cell %lymphocyte	rs111737298	17	54769930	G	A	0.0596	0.2263	0.05029	7.01407e-06	3658	Temporomandibular disorders	G	A	0.0450029	0.0356905	0.0461384	0.439196	211023	0.00550509	20.238
CD20- CD38- B cell %lymphocyte	rs11203884	8	17659055	T	C	0.1643	-0.1469	0.03262	6.83502e-06	3658	Temporomandibular disorders	T	C	0.162988	-0.0324009	0.0262269	0.216679	211023	0.00551354	20.2693
CD20- CD38- B cell %lymphocyte	rs117308259	14	31524295	C	T	0.0066	-0.7613	0.1499	4.02096e-07	3658	Temporomandibular disorders	C	T	0.0218863	0.0340913	0.064997	0.599926	211023	0.00700186	25.7793
CD20- CD38- B cell %lymphocyte	rs118073973	9	19948910	A	T	0.0402	0.2924	0.06168	2.20999e-06	3658	Temporomandibular disorders	A	T	0.010781	0.00440253	0.0946954	0.962918	211023	0.00610608	22.461
CD20- CD38- B cell %lymphocyte	rs16955339	17	54893699	T	G	0.0377	0.3075	0.06234	8.46292e-07	3658	Temporomandibular disorders	T	G	0.0309817	0.020602	0.0551519	0.70874	211023	0.00660745	24.3175
CD20- CD38- B cell %lymphocyte	rs182720746	4	112171727	T	C	0.0089	0.6295	0.1319	1.88599e-06	3658	Temporomandibular disorders	T	C	0.0330667	-0.0598463	0.0536122	0.264302	211023	0.00618817	22.7648
CD20- CD38- B cell %lymphocyte	rs2215848	4	25063599	A	G	0.0118	0.5046	0.1124	7.40901e-06	3658	Temporomandibular disorders	A	G	0.0081055	0.126476	0.108847	0.245253	211023	0.00547939	20.143
CD20- CD38- B cell %lymphocyte	rs2339996	5	173643502	A	G	0.7802	-0.1476	0.02879	3.12299e-07	3658	Temporomandibular disorders	A	G	0.811364	-0.0338978	0.0245922	0.16808	211023	0.00713405	26.2695
CD20- CD38- B cell %lymphocyte	rs308820	11	88408863	C	T	0.7571	-0.1261	0.02837	8.97491e-06	3658	Temporomandibular disorders	C	T	0.658661	-0.0206535	0.0203128	0.309261	211023	0.00537191	19.7458
CD20- CD38- B cell %lymphocyte	rs34666228	11	123514717	T	G	0.2346	0.1512	0.02817	8.46292e-08	3658	Temporomandibular disorders	T	G	0.248862	0.00716432	0.0222913	0.747911	211023	0.0078141	28.7934
CD20- CD38- B cell %lymphocyte	rs35639639	16	5438090	C	T	0.2063	0.1354	0.03002	6.72295e-06	3658	Temporomandibular disorders	C	T	0.182274	0.00888167	0.0249358	0.721705	211023	0.00553049	20.3319
CD20- CD38- B cell %lymphocyte	rs36071180	20	784521	A	G	0.1597	0.1556	0.03334	3.19198e-06	3658	Temporomandibular disorders	A	G	0.0540761	0.00878062	0.0423285	0.835666	211023	0.00591924	21.7696
CD20- CD38- B cell %lymphocyte	rs4619804	3	18633152	C	A	0.6963	0.1217	0.02734	8.77991e-06	3658	Temporomandibular disorders	C	A	0.660782	0.0182339	0.0202982	0.369023	211023	0.00538759	19.8037
CD20- CD38- B cell %lymphocyte	rs55767134	10	17006436	C	G	0.1837	-0.1443	0.03132	4.19402e-06	3658	Temporomandibular disorders	C	G	0.148346	-0.0293102	0.0268169	0.274404	211023	0.00576943	21.2154
CD20- CD38- B cell %lymphocyte	rs59902361	20	39706092	A	G	0.0496	-0.2517	0.05532	5.53898e-06	3658	Temporomandibular disorders	A	G	0.0606808	-0.00186942	0.0397665	0.962505	211023	0.0056274	20.6902
CD20- CD38- B cell %lymphocyte	rs6125184	20	47947970	A	G	0.5914	-0.1164	0.02472	2.60699e-06	3658	Temporomandibular disorders	A	G	0.549727	-0.00746046	0.0194401	0.701152	211023	0.00602478	22.1601
CD20- CD38- B cell %lymphocyte	rs62311900	4	73279470	T	C	0.1736	-0.1405	0.03168	9.44191e-06	3658	Temporomandibular disorders	T	C	0.11246	-0.0280666	0.0306526	0.359858	211023	0.00534822	19.6582
CD20- CD38- B cell %lymphocyte	rs6906886	6	84329133	A	T	0.903	0.1807	0.04053	8.55008e-06	3658	Temporomandibular disorders	A	T	0.910863	-0.00870504	0.0337706	0.796584	211023	0.00540463	19.8667
CD20- CD38- B cell %lymphocyte	rs709082	3	191729657	C	A	0.3682	0.1135	0.02504	6.03698e-06	3658	Temporomandibular disorders	C	A	0.613363	0.0398761	0.0198032	0.0440494	211023	0.00558531	20.5346
CD20- CD38- B cell %lymphocyte	rs75568717	14	22476699	A	G	0.0107	-0.5357	0.1178	5.62795e-06	3658	Temporomandibular disorders	A	G	0.0160329	-0.027867	0.0763692	0.715188	211023	0.00562161	20.6688
CD20- CD38- B cell %lymphocyte	rs75839951	2	34266522	G	T	0.0585	-0.2457	0.05199	2.38199e-06	3658	Temporomandibular disorders	G	T	0.0774521	-0.0476499	0.0357081	0.182064	211023	0.00606853	22.322
CD20- CD38- B cell %lymphocyte	rs77510701	18	37258143	A	C	0.0484	-0.2605	0.05636	3.92103e-06	3658	Temporomandibular disorders	A	C	0.010783	0.0864098	0.095524	0.365684	211023	0.00580632	21.3519
CD20- CD38- B cell %lymphocyte	rs78301150	12	81839613	A	G	0.0033	-1.031	0.2228	3.84698e-06	3658	Temporomandibular disorders	A	G	0.0656921	-0.0525647	0.0383814	0.170832	211023	0.0058198	21.4018
IgD- CD38- B cell %B cell	rs11068290	12	109790250	T	C	0.0231	-0.3746	0.0813	4.21105e-06	3657	Temporomandibular disorders	T	C	0.0314272	-0.0309476	0.0544725	0.569945	211023	0.00577186	21.2186
IgD- CD38- B cell %B cell	rs115576360	4	156075492	A	G	0.0194	-0.4062	0.09082	7.96196e-06	3657	Temporomandibular disorders	A	G	0.0136983	-0.0852012	0.0843527	0.312467	211023	0.0054403	19.9931
IgD- CD38- B cell %B cell	rs138977782	9	4744416	G	A	0.0096	-0.5468	0.1228	8.74802e-06	3657	Temporomandibular disorders	G	A	0.0229305	-0.0129191	0.0646158	0.84153	211023	0.00539246	19.8163
IgD- CD38- B cell %B cell	rs140191306	9	2570753	T	C	0.0179	-0.4466	0.09399	2.09701e-06	3657	Temporomandibular disorders	T	C	0.00583827	0.116026	0.127667	0.363446	211023	0.00613587	22.5651
IgD- CD38- B cell %B cell	rs17405603	5	145228777	T	A	0.2841	-0.1414	0.02769	3.47296e-07	3657	Temporomandibular disorders	T	A	0.29417	0.0130146	0.0212385	0.540021	211023	0.00708014	26.0625
IgD- CD38- B cell %B cell	rs2450220	8	118311162	T	C	0.816	0.1668	0.03177	1.60801e-07	3657	Temporomandibular disorders	T	C	0.933926	-0.0251946	0.0390071	0.518346	211023	0.0074812	27.5499
IgD- CD38- B cell %B cell	rs2515050	8	118494260	T	C	0.4349	-0.1114	0.0248	7.22603e-06	3657	Temporomandibular disorders	T	C	0.484259	0.0271565	0.0191947	0.157129	211023	0.00548722	20.1664
IgD- CD38- B cell %B cell	rs4691920	4	163430749	C	G	0.9962	-0.9757	0.207	2.53303e-06	3657	Temporomandibular disorders	C	G	0.986027	-0.0184251	0.0818355	0.821864	211023	0.0060386	22.2052
IgD- CD38- B cell %B cell	rs61790670	1	83661536	A	C	0.2301	0.1305	0.02908	7.44801e-06	3657	Temporomandibular disorders	A	C	0.171895	-0.000990106	0.0255668	0.969109	211023	0.00547674	20.1277
IgD- CD38- B cell %B cell	rs62417843	6	91070184	C	T	0.0502	-0.2629	0.05605	2.82299e-06	3657	Temporomandibular disorders	C	T	0.0440281	-0.0390814	0.0476718	0.41233	211023	0.00597999	21.9883
IgD- CD38- B cell %B cell	rs7215243	17	80288006	G	A	0.1328	0.1743	0.03642	1.77501e-06	3657	Temporomandibular disorders	G	A	0.18734	0.00546202	0.0246366	0.824545	211023	0.00622413	22.8917
IgD- CD38- B cell %B cell	rs73426855	17	79663261	C	T	0.1471	0.16	0.03496	4.87203e-06	3657	Temporomandibular disorders	C	T	0.222822	0.00200434	0.0233736	0.931663	211023	0.00569497	20.9344
IgD- CD38- B cell %B cell	rs7726548	5	117471858	G	T	0.103	-0.1903	0.04045	2.64503e-06	3657	Temporomandibular disorders	G	T	0.0552009	-0.0108819	0.0421179	0.796123	211023	0.00601582	22.1209
IgD- CD38- B cell Absolute Count	rs112964950	3	73648345	C	G	0.0083	0.6003	0.1354	9.57194e-06	3656	Temporomandibular disorders	C	G	0.0037142	-0.199283	0.158794	0.209486	211023	0.00534767	19.6454
IgD- CD38- B cell Absolute Count	rs115218350	3	104428039	A	T	0.0008	-1.898	0.408	3.408e-06	3656	Temporomandibular disorders	A	T	0.0154747	0.0476846	0.0784409	0.54325	211023	0.00588441	21.6289
IgD- CD38- B cell Absolute Count	rs118121266	10	20091824	T	C	0.0055	0.7592	0.1675	6.02296e-06	3656	Temporomandibular disorders	T	C	0.00663885	-0.00713042	0.118494	0.952016	211023	0.00558783	20.5327
IgD- CD38- B cell Absolute Count	rs143678937	4	132037336	T	G	0.004	-0.96	0.2085	4.29003e-06	3656	Temporomandibular disorders	T	G	0.0156483	0.0210623	0.0784502	0.78833	211023	0.00576518	21.1881
IgD- CD38- B cell Absolute Count	rs144295598	22	44768291	A	G	0.0103	0.5677	0.1226	3.77703e-06	3656	Temporomandibular disorders	A	G	0.00841939	-0.0423129	0.108667	0.696994	211023	0.00583057	21.4299
IgD- CD38- B cell Absolute Count	rs144625305	7	7832045	T	C	0.0086	0.6143	0.1381	8.95695e-06	3656	Temporomandibular disorders	T	C	0.01397	0.0211444	0.0830356	0.798999	211023	0.00538299	19.7759
IgD- CD38- B cell Absolute Count	rs421516	17	65139471	A	C	0.9583	-0.3138	0.06366	8.60399e-07	3656	Temporomandibular disorders	A	C	0.997368	0.114741	0.190429	0.546814	211023	0.00660221	24.2848
IgD- CD38- B cell Absolute Count	rs4697617	4	25769493	A	G	0.7103	0.1401	0.02742	3.38602e-07	3656	Temporomandibular disorders	A	G	0.75373	-0.00182868	0.0224781	0.935161	211023	0.00708998	26.0918
IgD- CD38- B cell Absolute Count	rs56741207	4	133812508	G	C	0.0018	-1.445	0.2907	7.03704e-07	3656	Temporomandibular disorders	G	C	0.0171251	0.0573768	0.0738764	0.437359	211023	0.00671296	24.6949
IgD- CD38- B cell Absolute Count	rs61790670	1	83661536	A	C	0.23	0.142	0.0294	1.409e-06	3656	Temporomandibular disorders	A	C	0.171895	-0.000990106	0.0255668	0.969109	211023	0.00634035	23.3155
IgD- CD38- B cell Absolute Count	rs62521107	8	117839715	T	C	0.058	-0.2685	0.05455	8.90902e-07	3656	Temporomandibular disorders	T	C	0.00501169	0.0953136	0.142461	0.503462	211023	0.00658301	24.2137
IgD- CD38- B cell Absolute Count	rs75524570	3	192187269	C	T	0.0673	0.2161	0.04856	8.81698e-06	3656	Temporomandibular disorders	C	T	0.0842505	0.0169462	0.0343691	0.621968	211023	0.00538766	19.7931
IgD- CD38- B cell Absolute Count	rs77146037	1	178226039	G	A	0.0472	-0.2726	0.05953	4.81903e-06	3656	Temporomandibular disorders	G	A	0.000471894	0.793353	0.509928	0.119752	211023	0.00570282	20.9576
IgD- CD38- B cell Absolute Count	rs77741094	21	40990492	G	C	0.0126	-0.627	0.1131	3.13899e-08	3656	Temporomandibular disorders	G	C	0.0242251	0.0417141	0.0627166	0.505973	211023	0.0083362	30.7165
IgD- CD38- B cell Absolute Count	rs79416092	12	6666337	C	T	0.0197	-0.4181	0.0925	6.38807e-06	3656	Temporomandibular disorders	C	T	0.0198131	0.0255798	0.0692264	0.711748	211023	0.00555713	20.4192
IgD+ CD38+ B cell %B cell	rs11002952	10	79385421	A	G	0.0023	-1.169	0.2589	6.53296e-06	3657	Temporomandibular disorders	A	G	0.0249603	0.0623531	0.0627029	0.320018	211023	0.00554403	20.3764
IgD+ CD38+ B cell %B cell	rs11068290	12	109790250	T	C	0.0231	0.3556	0.07908	7.12607e-06	3657	Temporomandibular disorders	T	C	0.0314272	-0.0309476	0.0544725	0.569945	211023	0.00549883	20.2094
IgD+ CD38+ B cell %B cell	rs117772462	7	48751421	A	T	0.0159	-0.4299	0.0963	8.29602e-06	3657	Temporomandibular disorders	A	T	0.00650508	-0.0627639	0.118299	0.595728	211023	0.00541997	19.918
IgD+ CD38+ B cell %B cell	rs13196511	6	44675459	A	G	0.0913	-0.2113	0.04244	6.72094e-07	3657	Temporomandibular disorders	A	G	0.0264334	0.0441056	0.0607044	0.467493	211023	0.0067327	24.7748
IgD+ CD38+ B cell %B cell	rs139996875	5	78714518	T	A	0.0063	0.6715	0.1465	4.689e-06	3657	Temporomandibular disorders	T	A	0.0172101	-0.0843182	0.0755745	0.264552	211023	0.00571221	20.9981
IgD+ CD38+ B cell %B cell	rs140380950	2	104971345	C	T	0.0368	-0.3401	0.06356	9.31001e-08	3657	Temporomandibular disorders	C	T	0.00254474	-0.188018	0.194143	0.332818	211023	0.00776844	28.6159
IgD+ CD38+ B cell %B cell	rs147226531	16	54652862	C	T	0.0115	0.517	0.115	7.20593e-06	3657	Temporomandibular disorders	C	T	0.00273106	0.0152525	0.19335	0.937123	211023	0.00549625	20.1998
IgD+ CD38+ B cell %B cell	rs16867231	2	180185296	A	G	0.0108	-0.547	0.1138	1.60199e-06	3657	Temporomandibular disorders	A	G	0.025992	0.0156939	0.0603933	0.794971	211023	0.00627813	23.0915
IgD+ CD38+ B cell %B cell	rs17278914	14	44126488	C	T	0.0057	-0.676	0.1517	8.603e-06	3657	Temporomandibular disorders	C	T	0.0070801	-0.151178	0.117923	0.199839	211023	0.00540064	19.8465
IgD+ CD38+ B cell %B cell	rs17739715	8	10099947	C	A	0.0037	0.8693	0.196	9.46303e-06	3657	Temporomandibular disorders	C	A	0.0348775	-0.0998887	0.0530502	0.0597132	211023	0.00535023	19.6603
IgD+ CD38+ B cell %B cell	rs17771512	8	119035641	A	C	0.0928	-0.188	0.04163	6.49995e-06	3657	Temporomandibular disorders	A	C	0.0744937	0.0162752	0.0364284	0.655039	211023	0.00554578	20.3829
IgD+ CD38+ B cell %B cell	rs2216762	16	84725840	C	T	0.8141	-0.1464	0.03092	2.26199e-06	3657	Temporomandibular disorders	C	T	0.837842	-0.022789	0.0261836	0.384107	211023	0.0060929	22.4061
IgD+ CD38+ B cell %B cell	rs2362966	10	123801171	C	G	0.0556	-0.2556	0.05243	1.137e-06	3657	Temporomandibular disorders	C	G	0.0420603	0.0294246	0.0479638	0.539562	211023	0.0064569	23.7533
IgD+ CD38+ B cell %B cell	rs28393044	4	156516687	G	C	0.0334	0.3089	0.06706	4.24502e-06	3657	Temporomandibular disorders	G	C	0.121361	-0.0164383	0.029492	0.577266	211023	0.00576861	21.2066
IgD+ CD38+ B cell %B cell	rs4903967	14	81018805	A	G	0.6906	-0.1368	0.02733	5.77697e-07	3657	Temporomandibular disorders	A	G	0.81912	-0.032709	0.0251404	0.193241	211023	0.0068046	25.0412
IgD+ CD38+ B cell %B cell	rs59879144	12	75170669	A	C	0.0161	-0.4658	0.09637	1.39801e-06	3657	Temporomandibular disorders	A	C	0.0157712	0.0959999	0.0792842	0.225959	211023	0.00634782	23.3495
IgD+ CD38+ B cell %B cell	rs61880664	11	15321986	G	A	0.1389	0.1564	0.03506	8.43898e-06	3657	Temporomandibular disorders	G	A	0.060559	-0.0121469	0.0403979	0.763658	211023	0.00541213	19.889
IgD+ CD38+ B cell %B cell	rs72927038	18	54234569	T	C	0.0335	-0.33	0.06793	1.237e-06	3657	Temporomandibular disorders	T	C	0.00665327	0.261223	0.120493	0.030162	211023	0.00641189	23.5867
IgD+ CD38+ B cell %B cell	rs74907325	1	218256337	T	A	0.0666	0.2307	0.04822	1.793e-06	3657	Temporomandibular disorders	T	A	0.0874656	0.0096196	0.0342555	0.778849	211023	0.00622022	22.8772
IgD+ CD38+ B cell %B cell	rs76084861	2	15974417	T	G	0.0368	0.2748	0.06192	9.3821e-06	3657	Temporomandibular disorders	T	G	0.089355	0.0307175	0.0342158	0.369315	211023	0.0053569	19.6849
IgD+ CD38+ B cell %B cell	rs76112278	4	15913446	A	G	0.0194	-0.4136	0.08735	2.26699e-06	3657	Temporomandibular disorders	A	G	0.0158601	0.00787154	0.078825	0.920455	211023	0.00609335	22.4077
IgD+ CD38+ B cell %B cell	rs76840770	14	54347299	A	C	0.0246	0.3538	0.07769	5.42101e-06	3657	Temporomandibular disorders	A	C	0.00364365	-0.0116999	0.164458	0.943285	211023	0.00563903	20.7275
IgD+ CD38+ B cell %B cell	rs78658073	5	498658	A	G	0.001	1.714	0.3719	4.15796e-06	3657	Temporomandibular disorders	A	G	0.0204292	-0.0488352	0.0695169	0.482371	211023	0.0057747	21.2291
IgD+ CD38+ B cell %B cell	rs79487320	14	43247893	G	C	0.0074	-0.6854	0.1392	8.87708e-07	3657	Temporomandibular disorders	G	C	0.0891092	0.0401258	0.034013	0.238112	211023	0.0065859	24.231
IgD+ CD38+ B cell %B cell	rs8059803	16	81569396	A	G	0.6504	-0.122	0.02577	2.28802e-06	3657	Temporomandibular disorders	A	G	0.791599	0.00841964	0.0237153	0.722567	211023	0.00609133	22.4003
CD11c+ monocyte Absolute Count	rs113451095	17	10071721	C	T	0.0472	-0.2994	0.06307	2.16601e-06	3020	Temporomandibular disorders	C	T	0.0651778	0.0241043	0.0389482	0.535995	211023	0.00740666	22.5201
CD11c+ monocyte Absolute Count	rs113800324	12	69372826	T	C	0.05	0.2681	0.05996	8.051e-06	3020	Temporomandibular disorders	T	C	0.024213	0.00986069	0.0641066	0.877754	211023	0.00657655	19.9794
CD11c+ monocyte Absolute Count	rs114693598	1	161530922	T	G	0.1422	-0.1756	0.03803	4.05602e-06	3020	Temporomandibular disorders	T	G	0.0567396	0.0209119	0.0415245	0.61454	211023	0.00701026	21.3063
CD11c+ monocyte Absolute Count	rs13104041	4	172648298	A	G	0.0073	0.6966	0.1566	9.01405e-06	3020	Temporomandibular disorders	A	G	0.0619185	-0.0276114	0.0402042	0.492222	211023	0.00650939	19.7741
CD11c+ monocyte Absolute Count	rs150248455	21	44953256	A	G	0.0674	0.25	0.05201	1.59901e-06	3020	Temporomandibular disorders	A	G	0.00533823	0.0236805	0.134791	0.860543	211023	0.00759258	23.0897
CD11c+ monocyte Absolute Count	rs151194174	7	20956159	A	G	0.0305	-0.3546	0.07814	5.91902e-06	3020	Temporomandibular disorders	A	G	0.0381283	-0.0051631	0.0500062	0.917765	211023	0.00677286	20.5799
CD11c+ monocyte Absolute Count	rs2295270	6	47248826	A	G	0.1901	0.1506	0.03397	9.64695e-06	3020	Temporomandibular disorders	A	G	0.0384874	-0.00811382	0.0499676	0.871005	211023	0.00646598	19.6413
CD11c+ monocyte Absolute Count	rs2404849	1	224085090	G	T	0.7464	0.1562	0.03041	2.98003e-07	3020	Temporomandibular disorders	G	T	0.915063	0.0147873	0.0354426	0.676517	211023	0.00866053	26.3658
CD11c+ monocyte Absolute Count	rs2587473	10	70756029	T	C	0.2432	-0.1429	0.0311	4.55198e-06	3020	Temporomandibular disorders	T	C	0.344918	0.00568912	0.0202641	0.778904	211023	0.00694242	21.0987
CD11c+ monocyte Absolute Count	rs34142458	17	2889236	G	A	0.8399	-0.1601	0.03537	6.20998e-06	3020	Temporomandibular disorders	G	A	0.645295	0.0168135	0.0201144	0.403215	211023	0.00673859	20.475
CD11c+ monocyte Absolute Count	rs34936922	12	115320437	G	T	0.3124	-0.1256	0.02836	9.7681e-06	3020	Temporomandibular disorders	G	T	0.228455	-0.00263657	0.0229974	0.908725	211023	0.0064528	19.601
CD11c+ monocyte Absolute Count	rs72724781	1	88861380	G	A	0.0041	0.9648	0.2024	1.95299e-06	3020	Temporomandibular disorders	G	A	0.0468567	-0.0784974	0.0449459	0.0807272	211023	0.00746778	22.7073
CD11c+ monocyte Absolute Count	rs72830905	10	83378725	G	C	0.0058	0.8103	0.1783	5.73905e-06	3020	Temporomandibular disorders	G	C	0.0090577	-0.0878315	0.103084	0.394191	211023	0.00679238	20.6396
CD11c+ monocyte Absolute Count	rs72835655	5	167922994	T	G	0.0594	0.2511	0.05647	9.04503e-06	3020	Temporomandibular disorders	T	G	0.0510468	-0.055624	0.0440621	0.206805	211023	0.00650454	19.7592
CD11c+ monocyte Absolute Count	rs73445777	18	49427727	G	T	0.0151	-0.4778	0.1053	5.93103e-06	3020	Temporomandibular disorders	G	T	0.0751681	-0.0534992	0.0365314	0.143065	211023	0.00677139	20.5754
CD11c+ monocyte Absolute Count	rs74610143	3	173026751	T	C	0.0124	0.5582	0.1246	7.76909e-06	3020	Temporomandibular disorders	T	C	0.00700411	-0.21213	0.121578	0.0810196	211023	0.00660176	20.0565
CD11c+ monocyte %monocyte	rs10227905	7	122435207	G	T	0.3971	0.1214	0.0271	7.70602e-06	3043	Temporomandibular disorders	G	T	0.406226	0.00250465	0.0195656	0.898139	211023	0.00655152	20.0546
CD11c+ monocyte %monocyte	rs115058278	3	102196834	A	T	0.0168	0.4772	0.1021	3.10699e-06	3043	Temporomandibular disorders	A	T	0.0169429	-0.097036	0.075832	0.200679	211023	0.00712756	21.8305
CD11c+ monocyte %monocyte	rs11766273	7	22736044	A	G	0.0115	0.591	0.1283	4.23399e-06	3043	Temporomandibular disorders	A	G	0.160031	0.00329863	0.0263456	0.90036	211023	0.00692471	21.2049
CD11c+ monocyte %monocyte	rs11769077	7	30294494	A	G	0.0593	0.2569	0.05785	9.25209e-06	3043	Temporomandibular disorders	A	G	0.0553134	-0.0242893	0.0426821	0.569306	211023	0.00643894	19.7077
CD11c+ monocyte %monocyte	rs11772116	7	23555303	C	G	0.0767	0.2222	0.0495	7.41208e-06	3043	Temporomandibular disorders	C	G	0.110836	-0.0605206	0.0307282	0.0488911	211023	0.00657824	20.1369
CD11c+ monocyte %monocyte	rs117909439	14	29449004	T	C	0.0089	-0.6761	0.1414	1.81201e-06	3043	Temporomandibular disorders	T	C	0.0194806	0.0291222	0.0709809	0.681599	211023	0.00745711	22.8474
CD11c+ monocyte %monocyte	rs11921245	3	65590845	C	T	0.1456	0.1661	0.03726	8.53395e-06	3043	Temporomandibular disorders	C	T	0.207944	0.0107216	0.0236666	0.650531	211023	0.00648821	19.8595
CD11c+ monocyte %monocyte	rs13186506	5	59816089	T	A	0.104	-0.1934	0.04296	6.99697e-06	3043	Temporomandibular disorders	T	A	0.0938041	-0.0255575	0.0329737	0.438288	211023	0.00661606	20.2534
CD11c+ monocyte %monocyte	rs13241407	7	153987735	G	A	0.0483	-0.28	0.06121	4.94698e-06	3043	Temporomandibular disorders	G	A	0.032841	0.0286075	0.05468	0.600849	211023	0.00682957	20.9115
CD11c+ monocyte %monocyte	rs1381984	20	54038765	A	G	0.1661	-0.1569	0.0349	7.19598e-06	3043	Temporomandibular disorders	A	G	0.248296	0.0238127	0.0223481	0.286634	211023	0.00659809	20.1981
CD11c+ monocyte %monocyte	rs151194174	7	20956159	A	G	0.0307	-0.3442	0.07775	9.89806e-06	3043	Temporomandibular disorders	A	G	0.0381283	-0.0051631	0.0500062	0.917765	211023	0.00639928	19.5855
CD11c+ monocyte %monocyte	rs17689291	8	93025002	C	G	0.0107	-0.575	0.1295	9.29694e-06	3043	Temporomandibular disorders	C	G	0.0378476	0.155524	0.0481499	0.00123791	211023	0.00643709	19.702
CD11c+ monocyte %monocyte	rs190781727	5	176051889	A	G	0.0176	0.4553	0.1023	8.80501e-06	3043	Temporomandibular disorders	A	G	0.00109655	0.0128962	0.319396	0.967793	211023	0.00646732	19.7951
CD11c+ monocyte %monocyte	rs191730825	1	46147567	G	A	0.0292	0.4346	0.08042	7.006e-08	3043	Temporomandibular disorders	G	A	0.000639481	-0.556652	0.446531	0.212538	211023	0.00950607	29.1854
CD11c+ monocyte %monocyte	rs35149557	20	5441035	C	T	0.198	0.1579	0.03301	1.79602e-06	3043	Temporomandibular disorders	C	T	0.115169	-0.0154158	0.0302341	0.610135	211023	0.00746308	22.8659
CD11c+ monocyte %monocyte	rs35237330	4	181847590	A	G	0.0971	-0.2147	0.04484	1.76901e-06	3043	Temporomandibular disorders	A	G	0.0508404	-0.00545599	0.043561	0.900326	211023	0.00747775	22.9112
CD11c+ monocyte %monocyte	rs4922033	8	19468792	T	C	0.3899	0.1211	0.02694	7.22404e-06	3043	Temporomandibular disorders	T	C	0.372564	-0.0165043	0.0198849	0.406543	211023	0.00659655	20.1933
CD11c+ monocyte %monocyte	rs57566659	12	42579441	C	G	0.0462	0.3158	0.06253	4.66702e-07	3043	Temporomandibular disorders	C	G	0.0810789	-0.00797638	0.0349508	0.819477	211023	0.00831228	25.4895
CD11c+ monocyte %monocyte	rs62002392	15	36908078	G	A	0.1119	0.1924	0.04225	5.50605e-06	3043	Temporomandibular disorders	G	A	0.07824	-0.0274989	0.0356701	0.440753	211023	0.0067687	20.7239
CD11c+ monocyte %monocyte	rs73073066	7	23447351	T	C	0.023	0.4148	0.08775	2.377e-06	3043	Temporomandibular disorders	T	C	0.0594612	0.0696553	0.04046	0.0851452	211023	0.0072896	22.3305
CD11c+ monocyte %monocyte	rs74610143	3	173026751	T	C	0.0125	0.6366	0.1245	3.36597e-07	3043	Temporomandibular disorders	T	C	0.00700411	-0.21213	0.121578	0.0810196	211023	0.00851877	26.1282
CD11c+ monocyte %monocyte	rs75256410	5	177487226	T	C	0.0122	0.545	0.1202	6.05494e-06	3043	Temporomandibular disorders	T	C	0.00534416	0.126964	0.133061	0.339994	211023	0.00671055	20.5446
CD11c+ monocyte %monocyte	rs76968110	14	30691617	A	G	0.0189	-0.4763	0.0957	6.82402e-07	3043	Temporomandibular disorders	A	G	0.0084025	0.0547416	0.109544	0.61727	211023	0.00807448	24.7544
CD11c+ monocyte %monocyte	rs8065103	17	46985110	G	A	0.7212	0.1465	0.02963	8.10793e-07	3043	Temporomandibular disorders	G	A	0.674897	0.00421097	0.0204687	0.837004	211023	0.00796957	24.4302
CD62L- monocyte Absolute Count	rs10489185	1	169579654	A	C	0.3402	0.1404	0.02899	1.33999e-06	3019	Temporomandibular disorders	A	C	0.39797	-0.0154477	0.0196099	0.430844	211023	0.00770928	23.4396
CD62L- monocyte Absolute Count	rs11249570	5	177606793	A	G	0.4581	-0.1525	0.02632	7.66302e-09	3019	Temporomandibular disorders	A	G	0.348573	0.0054536	0.0202318	0.787503	211023	0.0109977	33.549
CD62L- monocyte Absolute Count	rs116691483	11	112119397	A	G	0.0235	0.3974	0.0895	9.3261e-06	3019	Temporomandibular disorders	A	G	0.0198586	0.0281615	0.0697055	0.686208	211023	0.00648813	19.7025
CD62L- monocyte Absolute Count	rs11935230	4	135526721	C	G	0.1686	0.1842	0.03607	3.498e-07	3019	Temporomandibular disorders	C	G	0.259533	-0.0177102	0.0219223	0.419169	211023	0.00856423	26.0615
CD62L- monocyte Absolute Count	rs12408179	1	169738986	C	T	0.177	-0.2127	0.03624	4.90704e-09	3019	Temporomandibular disorders	C	T	0.134573	0.0241535	0.0283095	0.393551	211023	0.0112815	34.4248
CD62L- monocyte Absolute Count	rs13068785	3	74654512	T	C	0.0581	0.269	0.05861	4.61604e-06	3019	Temporomandibular disorders	T	C	0.0291226	0.0664734	0.0573595	0.246501	211023	0.00692912	21.051
CD62L- monocyte Absolute Count	rs143153359	9	73530672	T	C	0.0013	2.05	0.4039	4.11898e-07	3019	Temporomandibular disorders	T	C	0.0203142	0.00463143	0.0683669	0.94599	211023	0.00846071	25.7438
CD62L- monocyte Absolute Count	rs146793376	16	31764334	G	T	0.0171	0.4639	0.104	8.43801e-06	3019	Temporomandibular disorders	G	T	0.0133071	0.124397	0.0833835	0.135733	211023	0.00654736	19.8836
CD62L- monocyte Absolute Count	rs17082777	4	62495609	A	G	0.1014	-0.2033	0.04515	6.95505e-06	3019	Temporomandibular disorders	A	G	0.184555	-0.00527971	0.0249843	0.832637	211023	0.00667097	20.2615
CD62L- monocyte Absolute Count	rs1800973	12	69350234	A	C	0.083	0.222	0.04861	5.12201e-06	3019	Temporomandibular disorders	A	C	0.0498563	0.0201737	0.0448549	0.652887	211023	0.00686122	20.8433
CD62L- monocyte Absolute Count	rs1907980	4	4857863	T	G	0.3596	0.1274	0.02798	5.45205e-06	3019	Temporomandibular disorders	T	G	0.190568	-0.0153063	0.0245765	0.533415	211023	0.00682037	20.7184
CD62L- monocyte Absolute Count	rs278949	4	40459695	A	G	0.5561	0.1235	0.02741	6.86894e-06	3019	Temporomandibular disorders	A	G	0.75519	0.0216944	0.022705	0.33933	211023	0.00667947	20.2875
CD62L- monocyte Absolute Count	rs435806	19	2993429	C	T	0.2448	-0.1417	0.03127	6.08303e-06	3019	Temporomandibular disorders	C	T	0.235243	0.018981	0.0231376	0.412016	211023	0.0067558	20.5209
CD62L- monocyte Absolute Count	rs4899265	14	68854844	C	A	0.3475	0.139	0.02858	1.213e-06	3019	Temporomandibular disorders	C	A	0.317269	-0.0145233	0.020888	0.486872	211023	0.00777414	23.6384
CD62L- monocyte Absolute Count	rs4987369	1	169693601	T	G	0.2774	0.2378	0.03006	3.6116e-15	3019	Temporomandibular disorders	T	G	0.262292	0.00526526	0.0217809	0.808984	211023	0.0203082	62.54
CD62L- monocyte Absolute Count	rs530377	9	132462234	C	T	0.2211	0.1627	0.03256	6.12506e-07	3019	Temporomandibular disorders	C	T	0.276317	-0.00643643	0.0214721	0.764362	211023	0.00820287	24.9528
CD62L- monocyte Absolute Count	rs55971447	1	161545536	T	C	0.2312	-0.1884	0.03223	5.60196e-09	3019	Temporomandibular disorders	T	C	0.10624	0.0327383	0.0309914	0.290802	211023	0.0111916	34.1471
CD62L- monocyte Absolute Count	rs62167331	2	56297258	A	G	0.0341	-0.347	0.07464	3.47896e-06	3019	Temporomandibular disorders	A	G	0.0490247	0.0483287	0.0450182	0.28303	211023	0.00710812	21.5987
CD62L- monocyte Absolute Count	rs77287889	10	88194881	A	G	0.0301	0.352	0.07927	9.29694e-06	3019	Temporomandibular disorders	A	G	0.0364361	0.0117365	0.0514481	0.819551	211023	0.00648899	19.7052
CD62L- monocyte Absolute Count	rs79930588	5	6307898	G	T	0.0015	1.724	0.3525	1.048e-06	3019	Temporomandibular disorders	G	T	0.0372106	-0.0106174	0.051843	0.837729	211023	0.00786078	23.9039
CD62L- monocyte %monocyte	rs11249570	5	177606793	A	G	0.4578	-0.1315	0.02634	6.29506e-07	3042	Temporomandibular disorders	A	G	0.348573	0.0054536	0.0202318	0.787503	211023	0.00812675	24.9077
CD62L- monocyte %monocyte	rs11694457	2	356029	C	T	0.0113	0.5758	0.1297	9.34609e-06	3042	Temporomandibular disorders	C	T	0.0340734	0.0239438	0.0531122	0.652124	211023	0.00643724	19.696
CD62L- monocyte %monocyte	rs117309559	14	30561098	G	A	0.013	0.5719	0.1203	2.071e-06	3042	Temporomandibular disorders	G	A	0.0462707	0.00917806	0.0457359	0.840952	211023	0.00737454	22.5852
CD62L- monocyte %monocyte	rs12885380	14	32043909	T	A	0.0201	0.4455	0.09506	2.90402e-06	3042	Temporomandibular disorders	T	A	0.0416231	-0.0305583	0.0485865	0.529384	211023	0.0071683	21.949
CD62L- monocyte %monocyte	rs141287837	1	98616957	C	T	0.0306	0.3492	0.07853	9.03005e-06	3042	Temporomandibular disorders	C	T	0.0122678	0.0336521	0.0886045	0.704093	211023	0.00645809	19.7602
CD62L- monocyte %monocyte	rs149281010	1	170186514	A	G	0.0947	0.2456	0.04594	9.67899e-08	3042	Temporomandibular disorders	A	G	0.0906554	0.0366092	0.0334038	0.273096	211023	0.00930795	28.562
CD62L- monocyte %monocyte	rs16862508	1	169678282	C	G	0.0225	0.4958	0.09077	5.09296e-08	3042	Temporomandibular disorders	C	G	0.0429741	-0.048483	0.048382	0.316302	211023	0.00971249	29.8155
CD62L- monocyte %monocyte	rs17624563	5	111120565	G	C	0.0569	-0.2904	0.05766	5.01695e-07	3042	Temporomandibular disorders	G	C	0.102348	-0.0134973	0.0315715	0.669004	211023	0.00826948	25.3489
CD62L- monocyte %monocyte	rs1816932	4	55905248	A	G	0.2855	0.1467	0.02962	7.76694e-07	3042	Temporomandibular disorders	A	G	0.399539	-0.0272819	0.0195966	0.163868	211023	0.00799913	24.5135
CD62L- monocyte %monocyte	rs2124027	8	15083602	G	C	0.0212	-0.4256	0.09413	6.38602e-06	3042	Temporomandibular disorders	G	C	0.17843	0.0467137	0.0251064	0.0627972	211023	0.00667543	20.4297
CD62L- monocyte %monocyte	rs2399610	5	5737683	G	A	0.4988	-0.1315	0.02718	1.37101e-06	3042	Temporomandibular disorders	G	A	0.52291	-0.0383385	0.01923	0.046187	211023	0.00763597	23.392
CD62L- monocyte %monocyte	rs36141595	4	32847365	G	A	0.2516	-0.1512	0.03196	2.34002e-06	3042	Temporomandibular disorders	G	A	0.109163	-0.00290979	0.031176	0.925638	211023	0.00730377	22.3668
CD62L- monocyte %monocyte	rs45487297	14	29683913	A	T	0.0135	0.6623	0.1201	3.74498e-08	3042	Temporomandibular disorders	A	T	0.00696651	-0.0499133	0.116492	0.668309	211023	0.00989793	30.3905
CD62L- monocyte %monocyte	rs4899389	14	71201146	A	G	0.132	-0.1913	0.03943	1.281e-06	3042	Temporomandibular disorders	A	G	0.234506	-0.0370542	0.0225987	0.101076	211023	0.00767838	23.5229
CD62L- monocyte %monocyte	rs4987360	1	169695726	G	A	0.2763	0.3359	0.02969	4.36918e-29	3042	Temporomandibular disorders	G	A	0.257226	0.00131077	0.0219242	0.952326	211023	0.0403776	127.913
CD62L- monocyte %monocyte	rs530377	9	132462234	C	T	0.2206	0.1614	0.03252	7.28199e-07	3042	Temporomandibular disorders	C	T	0.276317	-0.00643643	0.0214721	0.764362	211023	0.00803238	24.6162
CD62L- monocyte %monocyte	rs55859756	22	36743326	C	G	0.0866	0.2127	0.04782	8.93696e-06	3042	Temporomandibular disorders	C	G	0.0438144	0.00347452	0.0471932	0.94131	211023	0.00646162	19.7711
CD62L- monocyte %monocyte	rs61805844	1	169753349	G	A	0.0417	0.381	0.06851	2.90797e-08	3042	Temporomandibular disorders	G	A	0.0183789	-0.0715983	0.0723127	0.322115	211023	0.0100644	30.907
CD62L- monocyte %monocyte	rs62236339	3	16404578	A	T	0.0769	0.228	0.05043	6.40295e-06	3042	Temporomandibular disorders	A	T	0.0549927	-0.0250749	0.0423968	0.554229	211023	0.00667458	20.4271
CD62L- monocyte %monocyte	rs6427213	1	169744005	G	A	0.1793	-0.2354	0.03589	6.3944e-11	3042	Temporomandibular disorders	G	A	0.134463	0.0245159	0.0283345	0.386913	211023	0.0139447	42.9913
CD62L- monocyte %monocyte	rs7139370	13	109323925	T	C	0.0676	0.2947	0.0539	4.96295e-08	3042	Temporomandibular disorders	T	C	0.0755057	-0.00156076	0.0364246	0.965822	211023	0.00973143	29.8743
CD62L- monocyte %monocyte	rs7150584	14	57849637	T	C	0.1624	-0.1787	0.03646	9.95497e-07	3042	Temporomandibular disorders	T	C	0.219839	0.00815679	0.023163	0.724728	211023	0.00783503	24.0066
CD62L- monocyte %monocyte	rs71632979	1	161556607	G	A	0.2411	-0.1735	0.03187	5.56096e-08	3042	Temporomandibular disorders	G	A	0.108471	0.0269224	0.0308591	0.382974	211023	0.00964861	29.6176
CD62L- monocyte %monocyte	rs717824	7	13992873	T	C	0.0396	-0.3108	0.06924	7.45195e-06	3042	Temporomandibular disorders	T	C	0.103997	0.0256942	0.0314161	0.413432	211023	0.00657994	20.1355
CD62L- monocyte %monocyte	rs76717104	7	17604411	T	C	0.0155	0.4905	0.109	7.02005e-06	3042	Temporomandibular disorders	T	C	0.0384547	0.0477131	0.050259	0.342445	211023	0.00661278	20.2367
CD62L- monocyte %monocyte	rs9807014	17	78112556	T	C	0.1333	-0.2057	0.0397	2.34498e-07	3042	Temporomandibular disorders	T	C	0.202292	-0.0121601	0.023951	0.611658	211023	0.00874807	26.8288
CD62L- monocyte %monocyte	rs9824107	3	174642659	A	C	0.106	-0.1976	0.04346	5.66304e-06	3042	Temporomandibular disorders	A	C	0.167661	0.00404976	0.0257528	0.875044	211023	0.00674985	20.659
CD62L- monocyte %monocyte	rs9919190	1	165707547	G	C	0.271	-0.1347	0.0301	7.84206e-06	3042	Temporomandibular disorders	G	C	0.293421	0.00651164	0.0212569	0.759354	211023	0.00654023	20.0132
CD11c+ CD62L- monocyte Absolute Count	rs10891433	11	112771486	T	A	0.3378	-0.1217	0.02721	7.99392e-06	3017	Temporomandibular disorders	T	A	0.250612	-0.00472761	0.0221801	0.831213	211023	0.00658686	19.9911
CD11c+ CD62L- monocyte Absolute Count	rs11213272	11	110115563	G	A	0.027	0.3583	0.08017	8.13299e-06	3017	Temporomandibular disorders	G	A	0.0126485	0.100474	0.0885412	0.25647	211023	0.00657701	19.961
CD11c+ CD62L- monocyte Absolute Count	rs113800324	12	69372826	T	C	0.05	0.3099	0.05911	1.68298e-07	3017	Temporomandibular disorders	T	C	0.024213	0.00986069	0.0641066	0.877754	211023	0.00902832	27.4684
CD11c+ CD62L- monocyte Absolute Count	rs117545845	22	25226918	T	C	0.121	0.1774	0.03948	7.29693e-06	3017	Temporomandibular disorders	T	C	0.0993548	0.0301565	0.0323926	0.351869	211023	0.00664784	20.1774
CD11c+ CD62L- monocyte Absolute Count	rs11772116	7	23555303	C	G	0.0766	0.225	0.04872	4.02402e-06	3017	Temporomandibular disorders	C	G	0.110836	-0.0605206	0.0307282	0.0488911	211023	0.00701966	21.3139
CD11c+ CD62L- monocyte Absolute Count	rs12277397	11	134699208	T	G	0.1178	0.1808	0.0396	5.15395e-06	3017	Temporomandibular disorders	T	G	0.164986	0.0401148	0.0258515	0.120725	211023	0.00686184	20.8314
CD11c+ CD62L- monocyte Absolute Count	rs1268974	10	79092621	G	A	0.5486	0.117	0.02571	5.50795e-06	3017	Temporomandibular disorders	G	A	0.661472	-0.00649597	0.0203107	0.749097	211023	0.00681744	20.6957
CD11c+ CD62L- monocyte Absolute Count	rs13104041	4	172648298	A	G	0.0073	0.7057	0.155	5.49604e-06	3017	Temporomandibular disorders	A	G	0.0619185	-0.0276114	0.0402042	0.492222	211023	0.00682382	20.7152
CD11c+ CD62L- monocyte Absolute Count	rs1407142	1	86475137	C	T	0.9123	0.201	0.04538	9.81296e-06	3017	Temporomandibular disorders	C	T	0.866965	-0.0241002	0.028279	0.394087	211023	0.0064606	19.6054
CD11c+ CD62L- monocyte Absolute Count	rs150248455	21	44953256	A	G	0.0673	0.2439	0.05149	2.273e-06	3017	Temporomandibular disorders	A	G	0.00533823	0.0236805	0.134791	0.860543	211023	0.00738218	22.4228
CD11c+ CD62L- monocyte Absolute Count	rs151194174	7	20956159	A	G	0.0305	-0.3559	0.07713	4.12202e-06	3017	Temporomandibular disorders	A	G	0.0381283	-0.0051631	0.0500062	0.917765	211023	0.00700777	21.2775
CD11c+ CD62L- monocyte Absolute Count	rs17474599	13	99941294	T	C	0.0146	-0.5233	0.1093	1.76498e-06	3017	Temporomandibular disorders	T	C	0.0296782	-0.0752795	0.0568854	0.185718	211023	0.00754047	22.9073
CD11c+ CD62L- monocyte Absolute Count	rs2404849	1	224085090	G	T	0.7463	0.1532	0.03003	3.597e-07	3017	Temporomandibular disorders	G	T	0.915063	0.0147873	0.0354426	0.676517	211023	0.00855266	26.0087
CD11c+ CD62L- monocyte Absolute Count	rs34142458	17	2889236	G	A	0.8397	-0.1581	0.03498	6.42096e-06	3017	Temporomandibular disorders	G	A	0.645295	0.0168135	0.0201144	0.403215	211023	0.0067254	20.4144
CD11c+ CD62L- monocyte Absolute Count	rs4359381	15	61456328	C	G	0.06	0.2509	0.0547	4.70002e-06	3017	Temporomandibular disorders	C	G	0.0875177	0.0173114	0.0340784	0.611461	211023	0.00692522	21.0251
CD11c+ CD62L- monocyte Absolute Count	rs4899265	14	68854844	C	A	0.3474	0.1241	0.02747	6.43902e-06	3017	Temporomandibular disorders	C	A	0.317269	-0.0145233	0.020888	0.486872	211023	0.00671928	20.3957
CD11c+ CD62L- monocyte Absolute Count	rs55971447	1	161545536	T	C	0.231	-0.1809	0.03084	4.94698e-09	3017	Temporomandibular disorders	T	C	0.10624	0.0327383	0.0309914	0.290802	211023	0.0112758	34.3843
CD11c+ CD62L- monocyte Absolute Count	rs72660177	1	33553763	T	C	0.1018	-0.2006	0.04321	3.60903e-06	3017	Temporomandibular disorders	T	C	0.0709693	-0.0223171	0.0377961	0.554882	211023	0.00709295	21.538
CD11c+ CD62L- monocyte Absolute Count	rs72724781	1	88861380	G	A	0.0041	0.9448	0.2002	2.46899e-06	3017	Temporomandibular disorders	G	A	0.0468567	-0.0784974	0.0449459	0.0807272	211023	0.00732794	22.2568
CD11c+ CD62L- monocyte Absolute Count	rs72830905	10	83378725	G	C	0.0058	0.7842	0.1758	8.43199e-06	3017	Temporomandibular disorders	G	C	0.0090577	-0.0878315	0.103084	0.394191	211023	0.00655218	19.8851
CD11c+ CD62L- monocyte Absolute Count	rs72835655	5	167922994	T	G	0.0595	0.2484	0.05589	9.1071e-06	3017	Temporomandibular disorders	T	G	0.0510468	-0.055624	0.0440621	0.206805	211023	0.00650467	19.74
CD11c+ CD62L- monocyte Absolute Count	rs75220521	6	80950413	G	T	0.002	-1.36	0.2904	2.947e-06	3017	Temporomandibular disorders	G	T	0.0288702	-0.0423859	0.0581175	0.465809	211023	0.00721711	21.9178
CD11c+ CD62L- monocyte Absolute Count	rs76524078	12	26202763	A	G	0.0023	1.307	0.2836	4.24004e-06	3017	Temporomandibular disorders	A	G	0.034966	0.0348946	0.0523475	0.505031	211023	0.00699064	21.2251
CD11c+ CD62L- monocyte Absolute Count	rs77694582	14	102429567	A	G	0.0746	-0.2264	0.0505	7.66002e-06	3017	Temporomandibular disorders	A	G	0.0383818	0.0535654	0.0498494	0.282578	211023	0.00661776	20.0855
CD11c+ CD62L- monocyte %monocyte	rs10804278	2	219668327	T	C	0.387	0.1244	0.02742	5.93595e-06	3040	Temporomandibular disorders	T	C	0.528211	-0.00158032	0.0193121	0.934781	211023	0.00672515	20.5693
CD11c+ CD62L- monocyte %monocyte	rs10924239	1	245558539	A	G	0.0993	0.207	0.04455	3.51601e-06	3040	Temporomandibular disorders	A	G	0.113425	0.0237542	0.0303457	0.433753	211023	0.00705177	21.5754
CD11c+ CD62L- monocyte %monocyte	rs114693598	1	161530922	T	G	0.1418	-0.195	0.03862	4.68296e-07	3040	Temporomandibular disorders	T	G	0.0567396	0.0209119	0.0415245	0.61454	211023	0.00831657	25.4776
CD11c+ CD62L- monocyte %monocyte	rs116249234	1	56428968	A	G	0.0661	0.245	0.0552	9.3981e-06	3040	Temporomandibular disorders	A	G	0.0306884	0.00999799	0.0568489	0.860396	211023	0.00643836	19.6865
CD11c+ CD62L- monocyte %monocyte	rs11772116	7	23555303	C	G	0.0766	0.2479	0.05005	7.71703e-07	3040	Temporomandibular disorders	C	G	0.110836	-0.0605206	0.0307282	0.0488911	211023	0.00800536	24.5165
CD11c+ CD62L- monocyte %monocyte	rs117909439	14	29449004	T	C	0.0089	-0.6373	0.1427	8.25392e-06	3040	Temporomandibular disorders	T	C	0.0194806	0.0291222	0.0709809	0.681599	211023	0.00651818	19.9321
CD11c+ CD62L- monocyte %monocyte	rs11921245	3	65590845	C	T	0.1456	0.1689	0.03761	7.32302e-06	3040	Temporomandibular disorders	C	T	0.207944	0.0107216	0.0236666	0.650531	211023	0.00659033	20.1543
CD11c+ CD62L- monocyte %monocyte	rs13241407	7	153987735	G	A	0.0482	-0.2769	0.0616	7.23003e-06	3040	Temporomandibular disorders	G	A	0.032841	0.0286075	0.05468	0.600849	211023	0.00660289	20.1929
CD11c+ CD62L- monocyte %monocyte	rs138567833	4	181862680	A	G	0.0895	-0.2161	0.0466	3.68697e-06	3040	Temporomandibular disorders	A	G	0.0203035	0.0234662	0.0684499	0.731732	211023	0.00702429	21.4908
CD11c+ CD62L- monocyte %monocyte	rs1800973	12	69350234	A	C	0.0831	0.25	0.04806	2.10999e-07	3040	Temporomandibular disorders	A	C	0.0498563	0.0201737	0.0448549	0.652887	211023	0.00882247	27.0412
CD11c+ CD62L- monocyte %monocyte	rs191730825	1	46147567	G	A	0.0293	0.3846	0.08124	2.30399e-06	3040	Temporomandibular disorders	G	A	0.000639481	-0.556652	0.446531	0.212538	211023	0.00731838	22.3972
CD11c+ CD62L- monocyte %monocyte	rs4468691	17	46987312	G	A	0.7286	0.1484	0.03016	9.12998e-07	3040	Temporomandibular disorders	G	A	0.674918	0.00417454	0.02047	0.838405	211023	0.00790108	24.1946
CD11c+ CD62L- monocyte %monocyte	rs4922033	8	19468792	T	C	0.3901	0.1227	0.02728	7.18208e-06	3040	Temporomandibular disorders	T	C	0.372564	-0.0165043	0.0198849	0.406543	211023	0.00661068	20.2169
CD11c+ CD62L- monocyte %monocyte	rs57566659	12	42579441	C	G	0.0462	0.3077	0.06328	1.21599e-06	3040	Temporomandibular disorders	C	G	0.0810789	-0.00797638	0.0349508	0.819477	211023	0.00771763	23.6285
CD11c+ CD62L- monocyte %monocyte	rs62002392	15	36908078	G	A	0.1118	0.1991	0.04263	3.12097e-06	3040	Temporomandibular disorders	G	A	0.07824	-0.0274989	0.0356701	0.440753	211023	0.00712415	21.7985
CD11c+ CD62L- monocyte %monocyte	rs6963508	7	25030715	C	G	0.3854	0.1216	0.02728	8.6451e-06	3040	Temporomandibular disorders	C	G	0.362147	0.00450452	0.019976	0.821593	211023	0.00649345	19.856
CD11c+ CD62L- monocyte %monocyte	rs73073066	7	23447351	T	C	0.0229	0.4544	0.08893	3.42997e-07	3040	Temporomandibular disorders	T	C	0.0594612	0.0696553	0.04046	0.0851452	211023	0.00851515	26.0912
CD11c+ CD62L- monocyte %monocyte	rs74610143	3	173026751	T	C	0.0125	0.5956	0.1263	2.52203e-06	3040	Temporomandibular disorders	T	C	0.00700411	-0.21213	0.121578	0.0810196	211023	0.00726212	22.2237
CD11c+ CD62L- monocyte %monocyte	rs80087840	1	17640010	A	G	0.0105	-0.6187	0.1345	4.36999e-06	3040	Temporomandibular disorders	A	G	0.0374595	-0.0256061	0.0513867	0.618271	211023	0.00691241	21.1461
CD62L- HLA DR++ monocyte Absolute Count	rs10759491	9	111090061	T	C	0.4032	-0.1197	0.02688	8.75004e-06	3018	Temporomandibular disorders	T	C	0.360604	0.000664049	0.0200191	0.973538	211023	0.00652779	19.8172
CD62L- HLA DR++ monocyte Absolute Count	rs10887149	10	122407488	A	G	0.3101	0.1276	0.02858	8.36392e-06	3018	Temporomandibular disorders	A	G	0.242154	-0.00913923	0.0224504	0.683945	211023	0.00656143	19.92
CD62L- HLA DR++ monocyte Absolute Count	rs10948829	6	54612130	G	A	0.0911	-0.2094	0.0463	6.346e-06	3018	Temporomandibular disorders	G	A	0.0358228	0.0615781	0.0522051	0.238183	211023	0.00673191	20.4411
CD62L- HLA DR++ monocyte Absolute Count	rs10980077	9	109838024	A	G	0.3118	-0.1284	0.0283	5.89794e-06	3018	Temporomandibular disorders	A	G	0.380343	-0.0171523	0.0199788	0.390602	211023	0.00677463	20.5717
CD62L- HLA DR++ monocyte Absolute Count	rs111224423	4	1529435	G	C	0.0409	-0.2927	0.06581	8.97697e-06	3018	Temporomandibular disorders	G	C	0.0580119	-0.0402824	0.0416541	0.333509	211023	0.00651186	19.7685
CD62L- HLA DR++ monocyte Absolute Count	rs115431394	3	1599670	C	A	0.0096	0.5986	0.134	8.26704e-06	3018	Temporomandibular disorders	C	A	0.0229528	-0.0446372	0.064619	0.489707	211023	0.00656875	19.9423
CD62L- HLA DR++ monocyte Absolute Count	rs116605385	2	107406013	G	A	0.0133	0.5218	0.1168	8.18898e-06	3018	Temporomandibular disorders	G	A	0.0204764	-0.0691371	0.0692182	0.317878	211023	0.00656963	19.945
CD62L- HLA DR++ monocyte Absolute Count	rs117545845	22	25226918	T	C	0.1209	0.1995	0.03962	5.04696e-07	3018	Temporomandibular disorders	T	C	0.0993548	0.0301565	0.0323926	0.351869	211023	0.00833114	25.3378
CD62L- HLA DR++ monocyte Absolute Count	rs1320172	3	61584079	T	C	0.2179	0.1401	0.03165	9.92293e-06	3018	Temporomandibular disorders	T	C	0.41342	-0.0152835	0.0196266	0.436149	211023	0.00645058	19.5813
CD62L- HLA DR++ monocyte Absolute Count	rs139554006	14	53364840	A	G	0.0255	0.3934	0.08287	2.16501e-06	3018	Temporomandibular disorders	A	G	0.0210779	-0.0736679	0.0666652	0.26914	211023	0.0074118	22.5209
CD62L- HLA DR++ monocyte Absolute Count	rs144348353	15	87797807	T	G	0.0295	0.3569	0.07891	6.31393e-06	3018	Temporomandibular disorders	T	G	0.00777149	-0.0518727	0.109585	0.635957	211023	0.00673249	20.4428
CD62L- HLA DR++ monocyte Absolute Count	rs148420500	13	75460036	A	G	0.0209	-0.4212	0.08981	2.86398e-06	3018	Temporomandibular disorders	A	G	0.0197086	0.0281485	0.0699121	0.687222	211023	0.00723526	21.9806
CD62L- HLA DR++ monocyte Absolute Count	rs2240899	18	3595013	C	G	0.6678	-0.1231	0.02767	8.88505e-06	3018	Temporomandibular disorders	C	G	0.648588	-0.0163341	0.0202074	0.418905	211023	0.00651538	19.7793
CD62L- HLA DR++ monocyte Absolute Count	rs28680389	11	134696381	A	G	0.0747	0.2396	0.04966	1.47299e-06	3018	Temporomandibular disorders	A	G	0.136598	0.0450602	0.0279235	0.106592	211023	0.00765427	23.2634
CD62L- HLA DR++ monocyte Absolute Count	rs3797612	5	179204698	C	T	0.4606	0.1137	0.02564	9.52906e-06	3018	Temporomandibular disorders	C	T	0.540066	-0.00122792	0.0193272	0.949342	211023	0.00647359	19.6516
CD62L- HLA DR++ monocyte Absolute Count	rs4899265	14	68854844	C	A	0.3474	0.1267	0.02759	4.52699e-06	3018	Temporomandibular disorders	C	A	0.317269	-0.0145233	0.020888	0.486872	211023	0.00693915	21.0747
CD62L- HLA DR++ monocyte Absolute Count	rs7190107	16	50239384	A	T	0.2169	-0.1416	0.03148	7.05992e-06	3018	Temporomandibular disorders	A	T	0.0837757	-0.0207502	0.0348531	0.551602	211023	0.00665941	20.2194
CD62L- HLA DR++ monocyte Absolute Count	rs7437802	4	147259745	T	C	0.6269	-0.1209	0.02713	8.65307e-06	3018	Temporomandibular disorders	T	C	0.554876	-0.0185044	0.0194752	0.342036	211023	0.0065371	19.8456
CD62L- HLA DR++ monocyte Absolute Count	rs74805957	2	112183696	T	C	0.0396	0.3042	0.06703	5.90704e-06	3018	Temporomandibular disorders	T	C	0.00810139	0.204384	0.108537	0.0596884	211023	0.00677809	20.5822
CD62L- HLA DR++ monocyte Absolute Count	rs938447	12	108352650	C	T	0.6473	0.1364	0.02743	6.93905e-07	3018	Temporomandibular disorders	C	T	0.703601	0.00996235	0.0210171	0.635492	211023	0.0081267	24.7109
CD62L- HLA DR++ monocyte %monocyte	rs10257997	7	50211620	C	T	0.0991	-0.2011	0.04449	6.40501e-06	3041	Temporomandibular disorders	C	T	0.18016	0.0251253	0.0249513	0.313948	211023	0.00667382	20.418
CD62L- HLA DR++ monocyte %monocyte	rs111224423	4	1529435	G	C	0.0406	-0.2995	0.06702	8.14798e-06	3041	Temporomandibular disorders	G	C	0.0580119	-0.0402824	0.0416541	0.333509	211023	0.00652418	19.9572
CD62L- HLA DR++ monocyte %monocyte	rs151240896	3	9187079	G	A	0.0702	-0.2473	0.0512	1.42699e-06	3041	Temporomandibular disorders	G	A	0.0331558	0.0307386	0.0534171	0.564992	211023	0.0076133	23.3143
CD62L- HLA DR++ monocyte %monocyte	rs2728935	3	9375653	A	G	0.0288	-0.3759	0.08016	2.85397e-06	3041	Temporomandibular disorders	A	G	0.0448354	-0.0331462	0.0467014	0.47786	211023	0.00717933	21.9757
CD62L- HLA DR++ monocyte %monocyte	rs2955643	3	9344410	A	G	0.4513	0.1248	0.02633	2.23501e-06	3041	Temporomandibular disorders	A	G	0.346647	-0.00544337	0.0204035	0.789634	211023	0.00733355	22.4513
CD62L- HLA DR++ monocyte %monocyte	rs35079623	14	31399152	C	T	0.0344	0.3488	0.07433	2.80899e-06	3041	Temporomandibular disorders	C	T	0.0120206	0.100717	0.0894005	0.25992	211023	0.0071891	22.0059
CD62L- HLA DR++ monocyte %monocyte	rs356651	2	100925336	T	C	0.8576	-0.176	0.03878	5.87801e-06	3041	Temporomandibular disorders	T	C	0.893794	-0.0540017	0.0314049	0.0855185	211023	0.00672762	20.5837
CD62L- HLA DR++ monocyte %monocyte	rs4668750	2	12211741	A	G	0.0524	0.2764	0.05873	2.63299e-06	3041	Temporomandibular disorders	A	G	0.145595	0.014924	0.0271949	0.583158	211023	0.00723083	22.1345
CD62L- HLA DR++ monocyte %monocyte	rs4947401	7	50573632	C	T	0.5952	0.1246	0.02794	8.569e-06	3041	Temporomandibular disorders	C	T	0.38587	-0.00569349	0.0198037	0.773733	211023	0.00649734	19.8746
CD62L- HLA DR++ monocyte %monocyte	rs6430066	2	144747220	C	T	0.329	0.1271	0.02872	9.97493e-06	3041	Temporomandibular disorders	C	T	0.399281	-0.0170032	0.0197601	0.389522	211023	0.00639908	19.5721
CD62L- HLA DR++ monocyte %monocyte	rs76234991	1	88655178	T	A	0.0178	0.4559	0.1027	9.40005e-06	3041	Temporomandibular disorders	T	A	0.0313204	-0.000970205	0.054565	0.985814	211023	0.00643838	19.693
CD62L- HLA DR++ monocyte %monocyte	rs765044	19	2560425	G	T	0.2292	0.1523	0.03151	1.40101e-06	3041	Temporomandibular disorders	G	T	0.355444	0.0238605	0.0200383	0.233755	211023	0.00762365	23.3463
CD62L- HLA DR++ monocyte %monocyte	rs78736203	10	18134043	A	G	0.0449	-0.2955	0.06541	6.48694e-06	3041	Temporomandibular disorders	A	G	0.016437	0.00104542	0.077878	0.98929	211023	0.00666661	20.3958
CD62L- HLA DR++ monocyte %monocyte	rs9919190	1	165707547	G	C	0.271	-0.1352	0.02971	5.52993e-06	3041	Temporomandibular disorders	G	C	0.293421	0.00651164	0.0212569	0.759354	211023	0.0067637	20.6949
CD11c+ HLA DR++ monocyte Absolute Count	rs112353331	13	99942567	T	C	0.0197	-0.4377	0.09729	7.07995e-06	3019	Temporomandibular disorders	T	C	0.0294305	-0.0732771	0.057098	0.199367	211023	0.00665965	20.2269
CD11c+ HLA DR++ monocyte Absolute Count	rs116484930	1	76519456	T	C	0.0012	1.839	0.4029	5.22601e-06	3019	Temporomandibular disorders	T	C	0.00579602	0.115427	0.130849	0.377702	211023	0.00685361	20.82
CD11c+ HLA DR++ monocyte Absolute Count	rs117545845	22	25226918	T	C	0.1211	0.189	0.04018	2.678e-06	3019	Temporomandibular disorders	T	C	0.0993548	0.0301565	0.0323926	0.351869	211023	0.00727561	22.1114
CD11c+ HLA DR++ monocyte Absolute Count	rs12277397	11	134699208	T	G	0.1179	0.1863	0.04033	4e-06	3019	Temporomandibular disorders	T	G	0.164986	0.0401148	0.0258515	0.120725	211023	0.00701855	21.3246
CD11c+ HLA DR++ monocyte Absolute Count	rs148420500	13	75460036	A	G	0.0209	-0.4097	0.091	6.96996e-06	3019	Temporomandibular disorders	A	G	0.0197086	0.0281485	0.0699121	0.687222	211023	0.00666929	20.2564
CD11c+ HLA DR++ monocyte Absolute Count	rs151194174	7	20956159	A	G	0.0305	-0.3754	0.07868	1.91898e-06	3019	Temporomandibular disorders	A	G	0.0381283	-0.0051631	0.0500062	0.917765	211023	0.00748401	22.7495
CD11c+ HLA DR++ monocyte Absolute Count	rs2295270	6	47248826	A	G	0.19	0.1631	0.03419	1.91898e-06	3019	Temporomandibular disorders	A	G	0.0384874	-0.00811382	0.0499676	0.871005	211023	0.00748144	22.7416
CD11c+ HLA DR++ monocyte Absolute Count	rs2404849	1	224085090	G	T	0.7464	0.1466	0.03065	1.79602e-06	3019	Temporomandibular disorders	G	T	0.915063	0.0147873	0.0354426	0.676517	211023	0.00752082	22.8623
CD11c+ HLA DR++ monocyte Absolute Count	rs2587473	10	70756029	T	C	0.2433	-0.1584	0.03131	4.46601e-07	3019	Temporomandibular disorders	T	C	0.344918	0.00568912	0.0202641	0.778904	211023	0.00840649	25.5774
CD11c+ HLA DR++ monocyte Absolute Count	rs506388	1	229435314	G	T	0.632	0.1258	0.02806	7.66408e-06	3019	Temporomandibular disorders	G	T	0.487751	-0.0118737	0.0192086	0.536481	211023	0.00661365	20.0862
CD11c+ HLA DR++ monocyte Absolute Count	rs55651060	6	66582855	T	G	0.0157	-0.5072	0.1058	1.71498e-06	3019	Temporomandibular disorders	T	G	0.0272193	0.0243536	0.0585107	0.677245	211023	0.00755493	22.9667
CD11c+ HLA DR++ monocyte Absolute Count	rs56186608	1	44590452	T	C	0.3741	-0.1271	0.02801	5.88803e-06	3019	Temporomandibular disorders	T	C	0.267403	-0.00666323	0.0218041	0.759911	211023	0.00677407	20.5768
CD11c+ HLA DR++ monocyte Absolute Count	rs561934182	1	103166270	G	C	0.0035	1.163	0.2505	3.61302e-06	3019	Temporomandibular disorders	G	C	0.0117694	0.113892	0.0900255	0.205834	211023	0.0070891	21.5405
CD11c+ HLA DR++ monocyte Absolute Count	rs6808893	3	188415651	T	C	0.5711	-0.1285	0.02714	2.31201e-06	3019	Temporomandibular disorders	T	C	0.558778	0.0203253	0.0193255	0.29292	211023	0.00737073	22.4026
CD11c+ HLA DR++ monocyte Absolute Count	rs72660177	1	33553763	T	C	0.1017	-0.198	0.04402	7.13806e-06	3019	Temporomandibular disorders	T	C	0.0709693	-0.0223171	0.0377961	0.554882	211023	0.00665682	20.2182
CD11c+ HLA DR++ monocyte Absolute Count	rs74610143	3	173026751	T	C	0.0124	0.5811	0.1256	3.83902e-06	3019	Temporomandibular disorders	T	C	0.00700411	-0.21213	0.121578	0.0810196	211023	0.0070403	21.3912
CD11c+ HLA DR++ monocyte Absolute Count	rs76376209	17	36857786	T	C	0.1423	-0.1651	0.03714	9.12809e-06	3019	Temporomandibular disorders	T	C	0.0792827	0.035063	0.035708	0.326131	211023	0.006503	19.748
CD11c+ HLA DR++ monocyte %monocyte	rs11785252	8	116388042	A	C	0.7429	-0.1459	0.03084	2.32097e-06	3042	Temporomandibular disorders	A	C	0.612434	0.00346517	0.0198036	0.861098	211023	0.00730364	22.3664
CD11c+ HLA DR++ monocyte %monocyte	rs117853201	11	80324584	A	G	0.0074	0.6992	0.1547	6.47307e-06	3042	Temporomandibular disorders	A	G	0.00753614	-0.0523807	0.112305	0.640919	211023	0.00667047	20.4144
CD11c+ HLA DR++ monocyte %monocyte	rs143643742	20	47346948	G	A	0.0168	-0.4681	0.1043	7.46105e-06	3042	Temporomandibular disorders	G	A	0.0114994	-0.0568686	0.0890091	0.522884	211023	0.00657784	20.129
CD11c+ HLA DR++ monocyte %monocyte	rs151194174	7	20956159	A	G	0.0307	-0.3496	0.07892	9.74698e-06	3042	Temporomandibular disorders	A	G	0.0381283	-0.0051631	0.0500062	0.917765	211023	0.00640939	19.6102
CD11c+ HLA DR++ monocyte %monocyte	rs191730825	1	46147567	G	A	0.0293	0.3732	0.08142	4.74799e-06	3042	Temporomandibular disorders	G	A	0.000639481	-0.556652	0.446531	0.212538	211023	0.00685919	20.9959
CD11c+ HLA DR++ monocyte %monocyte	rs2587473	10	70756029	T	C	0.2431	-0.1412	0.03166	8.46798e-06	3042	Temporomandibular disorders	T	C	0.344918	0.00568912	0.0202641	0.778904	211023	0.00649618	19.8775
CD11c+ HLA DR++ monocyte %monocyte	rs35237330	4	181847590	A	G	0.0971	-0.2309	0.04538	3.82402e-07	3042	Temporomandibular disorders	A	G	0.0508404	-0.00545599	0.043561	0.900326	211023	0.00843877	25.8722
CD11c+ HLA DR++ monocyte %monocyte	rs35766275	20	696053	A	G	0.2357	-0.1392	0.03125	8.68001e-06	3042	Temporomandibular disorders	A	G	0.234035	0.0312297	0.0227239	0.169345	211023	0.00648031	19.8286
CD11c+ HLA DR++ monocyte %monocyte	rs6038180	20	5484803	C	T	0.2936	0.1304	0.02905	7.41293e-06	3042	Temporomandibular disorders	C	T	0.127321	0.00458821	0.0288195	0.873507	211023	0.00658016	20.1362
CD11c+ HLA DR++ monocyte %monocyte	rs6808893	3	188415651	T	C	0.5717	-0.1582	0.02739	8.47208e-09	3042	Temporomandibular disorders	T	C	0.558778	0.0203253	0.0193255	0.29292	211023	0.0108476	33.3383
CD11c+ HLA DR++ monocyte %monocyte	rs7101558	11	115516731	G	A	0.044	-0.3015	0.06462	3.21299e-06	3042	Temporomandibular disorders	G	A	0.0457895	-0.0455661	0.0462108	0.324109	211023	0.00710534	21.7548
CD11c+ HLA DR++ monocyte %monocyte	rs74610143	3	173026751	T	C	0.0125	0.6697	0.1264	1.26101e-07	3042	Temporomandibular disorders	T	C	0.00700411	-0.21213	0.121578	0.0810196	211023	0.00914362	28.0531
CD11c+ HLA DR++ monocyte %monocyte	rs76376209	17	36857786	T	C	0.1418	-0.1798	0.03753	1.749e-06	3042	Temporomandibular disorders	T	C	0.0792827	0.035063	0.035708	0.326131	211023	0.00748856	22.937
CD11c+ HLA DR++ monocyte %monocyte	rs76838015	4	141025658	A	G	0.0003	3.194	0.7173	8.7579e-06	3042	Temporomandibular disorders	A	G	0.0173181	0.0917766	0.075719	0.225486	211023	0.00647571	19.8145
CD11c+ HLA DR++ monocyte %monocyte	rs76968110	14	30691617	A	G	0.0189	-0.447	0.0967	3.95303e-06	3042	Temporomandibular disorders	A	G	0.0084025	0.0547416	0.109544	0.61727	211023	0.0069753	21.3539
CD11c+ HLA DR++ monocyte %monocyte	rs77361483	1	56426526	T	C	0.0661	0.2544	0.05533	4.45502e-06	3042	Temporomandibular disorders	T	C	0.0306931	0.0104388	0.0564633	0.853324	211023	0.00690154	21.1265
CD11c+ HLA DR++ monocyte %monocyte	rs78175301	7	23589434	G	A	0.0251	0.4043	0.0873	3.78504e-06	3042	Temporomandibular disorders	G	A	0.0607426	0.0534676	0.0400757	0.18215	211023	0.00700114	21.4335
CD11c+ HLA DR++ monocyte %monocyte	rs9897015	17	47125392	A	G	0.3922	-0.1267	0.02729	3.58798e-06	3042	Temporomandibular disorders	A	G	0.415414	0.00680649	0.0195019	0.727076	211023	0.00703591	21.5407
Myeloid Dendritic Cell Absolute Count	rs10746769	9	85759839	C	T	0.8078	-0.1438	0.03219	8.21391e-06	3387	Temporomandibular disorders	C	T	0.609843	0.01283	0.0198183	0.517385	211023	0.00585746	19.9443
Myeloid Dendritic Cell Absolute Count	rs10918341	1	161980609	G	A	0.7188	-0.1479	0.02826	1.77101e-07	3387	Temporomandibular disorders	G	A	0.674263	0.00600362	0.0208164	0.773035	211023	0.00802193	27.3738
Myeloid Dendritic Cell Absolute Count	rs111504845	1	161595689	A	G	0.2901	-0.2483	0.02852	4.83615e-18	3387	Temporomandibular disorders	A	G	0.395632	-0.0104514	0.0201424	0.603847	211023	0.0218891	75.7527
Myeloid Dendritic Cell Absolute Count	rs112750600	1	161772481	T	C	0.0114	0.607	0.1176	2.58702e-07	3387	Temporomandibular disorders	T	C	0.00407758	-0.0430104	0.154933	0.781313	211023	0.00780449	26.626
Myeloid Dendritic Cell Absolute Count	rs114396963	1	160048330	A	T	0.1014	-0.1978	0.04216	2.81903e-06	3387	Temporomandibular disorders	A	T	0.00209087	0.00963864	0.222621	0.965465	211023	0.00645688	21.9986
Myeloid Dendritic Cell Absolute Count	rs114676248	1	161914613	C	T	0.0627	0.5728	0.0543	1.27791e-25	3387	Temporomandibular disorders	C	T	0.00517644	-0.0834927	0.135683	0.538322	211023	0.0318092	111.212
Myeloid Dendritic Cell Absolute Count	rs115389169	3	1939511	T	C	0.0118	-0.5608	0.1242	6.54305e-06	3387	Temporomandibular disorders	T	C	0.0161941	0.0350674	0.0776673	0.651624	211023	0.00598344	20.3759
Myeloid Dendritic Cell Absolute Count	rs12032664	1	161539365	A	G	0.1588	-0.2763	0.03431	1.10306e-15	3387	Temporomandibular disorders	A	G	0.356495	-0.0229328	0.0201835	0.255866	211023	0.0187875	64.8133
Myeloid Dendritic Cell Absolute Count	rs12036432	1	162373544	A	C	0.3102	0.1352	0.02725	7.34598e-07	3387	Temporomandibular disorders	A	C	0.407063	0.0215918	0.0196786	0.272544	211023	0.0072154	24.6016
Myeloid Dendritic Cell Absolute Count	rs12135728	1	161404623	T	G	0.3364	-0.2339	0.02712	9.76338e-18	3387	Temporomandibular disorders	T	G	0.244279	0.0125414	0.022597	0.578893	211023	0.0214897	74.3403
Myeloid Dendritic Cell Absolute Count	rs1316275	1	159943598	A	G	0.3671	0.1181	0.02614	6.44496e-06	3387	Temporomandibular disorders	A	G	0.658379	0.00258736	0.020503	0.899578	211023	0.00599051	20.4001
Myeloid Dendritic Cell Absolute Count	rs138949944	9	21870165	T	C	0.0018	-1.325	0.2906	5.28701e-06	3387	Temporomandibular disorders	T	C	0.0132177	0.0902888	0.0853656	0.290205	211023	0.00610053	20.7771
Myeloid Dendritic Cell Absolute Count	rs139376787	1	161877738	A	G	0.0753	-0.2569	0.04871	1.41801e-07	3387	Temporomandibular disorders	A	G	0.00724824	-0.0924667	0.115595	0.423757	211023	0.00814563	27.7994
Myeloid Dendritic Cell Absolute Count	rs141320646	1	73157275	A	G	0.005	0.8749	0.1843	2.14501e-06	3387	Temporomandibular disorders	A	G	0.00388953	0.0919792	0.160717	0.567115	211023	0.00660954	22.5221
Myeloid Dendritic Cell Absolute Count	rs142120486	1	161487192	C	G	0.1469	-0.2935	0.03674	1.87284e-15	3387	Temporomandibular disorders	C	G	0.0266933	-0.12057	0.0595355	0.0428499	211023	0.0184934	63.7795
Myeloid Dendritic Cell Absolute Count	rs142405270	1	161383559	G	A	0.0449	-0.3433	0.0635	6.89208e-08	3387	Temporomandibular disorders	G	A	0.00475736	-0.0214114	0.140128	0.878557	211023	0.00855566	29.2108
Myeloid Dendritic Cell Absolute Count	rs142472859	2	39799170	C	T	0.0061	0.7935	0.1634	1.25401e-06	3387	Temporomandibular disorders	C	T	0.0416513	0.0598396	0.0485096	0.217366	211023	0.00691451	23.5686
Myeloid Dendritic Cell Absolute Count	rs147431504	20	2489627	G	C	0.0038	0.9423	0.2032	3.642e-06	3387	Temporomandibular disorders	G	C	0.000544778	0.231802	0.457034	0.612023	211023	0.0063091	21.4919
Myeloid Dendritic Cell Absolute Count	rs147711004	19	44834661	A	G	0.0009	-1.922	0.4296	7.94493e-06	3387	Temporomandibular disorders	A	G	0.0424658	0.0139641	0.0477765	0.770073	211023	0.00587495	20.0042
Myeloid Dendritic Cell Absolute Count	rs1503813	1	161730889	G	A	0.2792	0.1743	0.02853	1.11199e-09	3387	Temporomandibular disorders	G	A	0.229853	-0.0505091	0.0228688	0.0271988	211023	0.0108997	37.3022
Myeloid Dendritic Cell Absolute Count	rs1664690	19	4079924	T	A	0.9117	0.1978	0.04469	9.85099e-06	3387	Temporomandibular disorders	T	A	0.886139	0.029336	0.0304048	0.334621	211023	0.00575058	19.5783
Myeloid Dendritic Cell Absolute Count	rs16938204	8	72436391	T	C	0.2938	0.1297	0.02755	2.60898e-06	3387	Temporomandibular disorders	T	C	0.273498	-0.0392014	0.0216305	0.0699375	211023	0.00650113	22.1503
Myeloid Dendritic Cell Absolute Count	rs17017403	2	111677906	C	T	0.0977	-0.2007	0.04301	3.18002e-06	3387	Temporomandibular disorders	C	T	0.120496	0.0117081	0.0295109	0.691562	211023	0.00638789	21.762
Myeloid Dendritic Cell Absolute Count	rs17036497	4	106006199	T	C	0.0136	-0.4793	0.1065	6.98393e-06	3387	Temporomandibular disorders	T	C	0.02733	0.040374	0.0586211	0.490995	211023	0.00594444	20.2423
Myeloid Dendritic Cell Absolute Count	rs17711429	11	34844583	G	A	0.0214	0.3915	0.08829	9.54707e-06	3387	Temporomandibular disorders	G	A	0.00685426	0.0499853	0.11747	0.670462	211023	0.0057718	19.651
Myeloid Dendritic Cell Absolute Count	rs206131	13	32301626	T	C	0.3106	-0.1238	0.02757	7.34294e-06	3387	Temporomandibular disorders	T	C	0.166825	0.00704768	0.0258789	0.785366	211023	0.005918	20.1517
Myeloid Dendritic Cell Absolute Count	rs2209358	1	157304637	T	G	0.5068	-0.1173	0.02544	4.17696e-06	3387	Temporomandibular disorders	T	G	0.317026	-0.00995663	0.0206784	0.630162	211023	0.00623777	21.2474
Myeloid Dendritic Cell Absolute Count	rs2820576	1	160001653	T	C	0.6131	-0.1381	0.02602	1.17501e-07	3387	Temporomandibular disorders	T	C	0.48919	0.0072813	0.0192577	0.705359	211023	0.00824823	28.1525
Myeloid Dendritic Cell Absolute Count	rs33941127	1	161198214	T	C	0.2309	-0.1844	0.03059	1.81798e-09	3387	Temporomandibular disorders	T	C	0.221794	-0.0112476	0.0231062	0.626415	211023	0.0106148	36.3167
Myeloid Dendritic Cell Absolute Count	rs34622012	1	162938669	G	A	0.1202	0.2123	0.03878	4.701e-08	3387	Temporomandibular disorders	G	A	0.0428169	0.0417307	0.0486623	0.391137	211023	0.00877088	29.9521
Myeloid Dendritic Cell Absolute Count	rs35161722	1	160514010	T	C	0.0232	0.4292	0.08648	7.26608e-07	3387	Temporomandibular disorders	T	C	0.00482271	-0.0535536	0.151749	0.724157	211023	0.00721981	24.6168
Myeloid Dendritic Cell Absolute Count	rs35855160	1	161508445	A	G	0.2028	-0.2345	0.03207	3.27115e-13	3387	Temporomandibular disorders	A	G	0.14601	5.48621e-05	0.0275406	0.998411	211023	0.0155407	53.4357
Myeloid Dendritic Cell Absolute Count	rs4326638	1	161419170	C	T	0.7285	0.2123	0.02844	1.05706e-13	3387	Temporomandibular disorders	C	T	0.542708	0.0137357	0.0194755	0.480637	211023	0.016186	55.6909
Myeloid Dendritic Cell Absolute Count	rs4656251	1	160184534	G	A	0.5654	0.1358	0.02624	2.39701e-07	3387	Temporomandibular disorders	G	A	0.704332	0.0305332	0.0210931	0.147744	211023	0.00784578	26.768
Myeloid Dendritic Cell Absolute Count	rs4657262	1	163337964	G	A	0.0601	0.2468	0.05345	4.04203e-06	3387	Temporomandibular disorders	G	A	0.0316975	0.0703804	0.0551658	0.202027	211023	0.00625539	21.3078
Myeloid Dendritic Cell Absolute Count	rs4681269	3	145812780	G	A	0.4244	-0.1157	0.02587	7.97003e-06	3387	Temporomandibular disorders	G	A	0.201169	0.0115089	0.0241034	0.633019	211023	0.00587086	19.9902
Myeloid Dendritic Cell Absolute Count	rs551882	1	160822473	C	A	0.408	0.1668	0.02629	2.53998e-10	3387	Temporomandibular disorders	C	A	0.476646	-0.0186166	0.0191987	0.332205	211023	0.0117453	40.2304
Myeloid Dendritic Cell Absolute Count	rs6048352	20	22799716	G	A	0.6811	-0.1264	0.02708	3.16701e-06	3387	Temporomandibular disorders	G	A	0.648348	0.00421143	0.0205134	0.837337	211023	0.00639141	21.7741
Myeloid Dendritic Cell Absolute Count	rs62504404	8	38948550	A	G	0.4846	0.1205	0.0252	1.81301e-06	3387	Temporomandibular disorders	A	G	0.42045	0.000655322	0.0198087	0.973609	211023	0.00670557	22.8516
Myeloid Dendritic Cell Absolute Count	rs6671271	1	162280219	A	G	0.0261	0.3623	0.0793	5.09096e-06	3387	Temporomandibular disorders	A	G	0.0819553	-0.0123673	0.0355328	0.727802	211023	0.00612501	20.8609
Myeloid Dendritic Cell Absolute Count	rs71632979	1	161556607	G	A	0.2449	0.6546	0.02797	2.29087e-112	3387	Temporomandibular disorders	G	A	0.108471	0.0269224	0.0308591	0.382974	211023	0.139204	547.407
Myeloid Dendritic Cell Absolute Count	rs71634909	1	161755036	A	G	0.1054	0.2483	0.04234	4.93901e-09	3387	Temporomandibular disorders	A	G	0.0390704	-0.0142315	0.0499431	0.775679	211023	0.0100519	34.3712
Myeloid Dendritic Cell Absolute Count	rs72704075	1	161706204	T	C	0.0267	0.6156	0.07661	1.26911e-15	3387	Temporomandibular disorders	T	C	0.00643862	0.0914714	0.120961	0.449526	211023	0.0187072	64.5312
Myeloid Dendritic Cell Absolute Count	rs72794768	2	40245810	A	C	0.012	0.5531	0.1168	2.27002e-06	3387	Temporomandibular disorders	A	C	0.0080757	0.0635423	0.10564	0.547507	211023	0.00657719	22.4112
Myeloid Dendritic Cell Absolute Count	rs75072970	1	161088561	C	T	0.0531	0.3859	0.05732	1.93999e-11	3387	Temporomandibular disorders	C	T	0.0290816	-0.0355797	0.0573592	0.535063	211023	0.0132053	45.2982
Myeloid Dendritic Cell Absolute Count	rs7527826	1	161999532	A	G	0.4474	0.1275	0.02592	9.12704e-07	3387	Temporomandibular disorders	A	G	0.443982	-0.00732089	0.0193686	0.705448	211023	0.00709322	24.1821
Myeloid Dendritic Cell Absolute Count	rs7532602	1	161304521	A	G	0.1916	0.3352	0.03262	2.04597e-24	3387	Temporomandibular disorders	A	G	0.108898	-0.0166637	0.0308317	0.588871	211023	0.0302337	105.532
Myeloid Dendritic Cell Absolute Count	rs76168011	7	4332913	G	C	0.0049	-0.8214	0.1815	6.25101e-06	3387	Temporomandibular disorders	G	C	0.0124872	0.078133	0.0885575	0.377623	211023	0.00601067	20.4691
Myeloid Dendritic Cell Absolute Count	rs76265753	1	161211344	T	C	0.021	0.4798	0.08913	7.81394e-08	3387	Temporomandibular disorders	T	C	0.0237535	0.034382	0.0633434	0.587277	211023	0.00848316	28.9612
Myeloid Dendritic Cell Absolute Count	rs76652463	1	161772121	A	G	0.0559	0.261	0.05498	2.13599e-06	3387	Temporomandibular disorders	A	G	0.00684877	0.0704763	0.118268	0.551239	211023	0.00660962	22.5224
Myeloid Dendritic Cell Absolute Count	rs78180560	1	161123347	G	A	0.0647	0.3578	0.05304	1.79102e-11	3387	Temporomandibular disorders	G	A	0.0111425	-0.0446053	0.0944975	0.636908	211023	0.0132575	45.4797
Myeloid Dendritic Cell Absolute Count	rs79017888	1	160763426	C	G	0.0165	0.4741	0.09991	2.171e-06	3387	Temporomandibular disorders	C	G	0.0382802	-0.00900654	0.0499778	0.856987	211023	0.00660433	22.5043
Myeloid Dendritic Cell Absolute Count	rs79275634	5	113208261	A	G	0.0106	0.574	0.1265	5.90704e-06	3387	Temporomandibular disorders	A	G	0.0421001	0.0380413	0.0472324	0.420585	211023	0.00604221	20.5772
Myeloid Dendritic Cell %Dendritic Cell	rs10735429	12	108332900	G	A	0.7411	-0.1364	0.02991	5.313e-06	3410	Temporomandibular disorders	G	A	0.722041	0.00415799	0.0214292	0.846149	211023	0.00606179	20.7846
Myeloid Dendritic Cell %Dendritic Cell	rs111504845	1	161595689	A	G	0.2899	-0.2521	0.02886	3.77833e-18	3410	Temporomandibular disorders	A	G	0.395632	-0.0104514	0.0201424	0.603847	211023	0.0218871	76.2603
Myeloid Dendritic Cell %Dendritic Cell	rs111516661	1	161299625	T	C	0.0956	-0.2442	0.04384	2.72402e-08	3410	Temporomandibular disorders	T	C	0.0664777	0.0563305	0.0388794	0.147379	211023	0.009017	31.0095
Myeloid Dendritic Cell %Dendritic Cell	rs114586806	6	36355837	T	C	0.0292	0.3577	0.07639	2.93299e-06	3410	Temporomandibular disorders	T	C	0.00693519	-0.101163	0.120292	0.400359	211023	0.00638891	21.9134
Myeloid Dendritic Cell %Dendritic Cell	rs11715127	3	342486	C	G	0.1276	-0.1682	0.03678	4.99505e-06	3410	Temporomandibular disorders	C	G	0.0582774	0.01071	0.0416599	0.797117	211023	0.00609563	20.9013
Myeloid Dendritic Cell %Dendritic Cell	rs12135728	1	161404623	T	G	0.3364	-0.1981	0.02751	7.38414e-13	3410	Temporomandibular disorders	T	G	0.244279	0.0125414	0.022597	0.578893	211023	0.0149789	51.8242
Myeloid Dendritic Cell %Dendritic Cell	rs12401994	1	160511872	T	G	0.1428	-0.1684	0.03705	5.69102e-06	3410	Temporomandibular disorders	T	G	0.224343	0.0381885	0.0236403	0.106225	211023	0.00602185	20.6468
Myeloid Dendritic Cell %Dendritic Cell	rs12628370	22	27269181	T	C	0.1474	-0.1675	0.03597	3.34996e-06	3410	Temporomandibular disorders	T	C	0.205382	-0.00630529	0.0237684	0.790793	211023	0.0063189	21.6717
Myeloid Dendritic Cell %Dendritic Cell	rs12756470	1	161760408	C	G	0.0696	0.2726	0.05163	1.366e-07	3410	Temporomandibular disorders	C	G	0.0156694	0.0574533	0.0790541	0.467373	211023	0.00810881	27.8607
Myeloid Dendritic Cell %Dendritic Cell	rs1330145	9	107705301	G	T	0.5802	0.1193	0.02592	4.35101e-06	3410	Temporomandibular disorders	G	T	0.457409	-0.0153518	0.0193754	0.428165	211023	0.006174	21.1717
Myeloid Dendritic Cell %Dendritic Cell	rs141267173	2	210187269	T	C	0.0531	-0.2542	0.05602	5.89902e-06	3410	Temporomandibular disorders	T	C	0.0269318	0.0447722	0.0592549	0.449897	211023	0.006002	20.5783
Myeloid Dendritic Cell %Dendritic Cell	rs142120486	1	161487192	C	G	0.1469	-0.2613	0.03739	3.33964e-12	3410	Temporomandibular disorders	C	G	0.0266933	-0.12057	0.0595355	0.0428499	211023	0.0141201	48.8105
Myeloid Dendritic Cell %Dendritic Cell	rs142472859	2	39799170	C	T	0.006	0.7369	0.1648	8.07402e-06	3410	Temporomandibular disorders	C	T	0.0416513	0.0598396	0.0485096	0.217366	211023	0.0058292	19.9824
Myeloid Dendritic Cell %Dendritic Cell	rs143032729	1	160383999	G	A	0.0326	0.3784	0.07426	3.66699e-07	3410	Temporomandibular disorders	G	A	0.0326646	-0.0945367	0.0543313	0.0818578	211023	0.0075569	25.95
Myeloid Dendritic Cell %Dendritic Cell	rs143140559	1	161002465	T	C	0.0094	0.6438	0.1286	5.78496e-07	3410	Temporomandibular disorders	T	C	0.00310872	-0.039249	0.17522	0.822759	211023	0.00729601	25.0475
Myeloid Dendritic Cell %Dendritic Cell	rs1503813	1	161730889	G	A	0.2792	0.1612	0.02898	2.84997e-08	3410	Temporomandibular disorders	G	A	0.229853	-0.0505091	0.0228688	0.0271988	211023	0.008992	30.9228
Myeloid Dendritic Cell %Dendritic Cell	rs1571857	9	132419958	T	C	0.0855	-0.2037	0.04568	8.53002e-06	3410	Temporomandibular disorders	T	C	0.117644	0.0162015	0.0298155	0.586861	211023	0.00579763	19.8735
Myeloid Dendritic Cell %Dendritic Cell	rs164423	1	162390489	G	A	0.6026	0.1278	0.02661	1.62301e-06	3410	Temporomandibular disorders	G	A	0.674773	0.00363592	0.0205464	0.859538	211023	0.00671877	23.0525
Myeloid Dendritic Cell %Dendritic Cell	rs17767335	8	70835081	C	T	0.0023	1.198	0.2622	5.08698e-06	3410	Temporomandibular disorders	C	T	0.0024033	0.178429	0.209571	0.394546	211023	0.00608476	20.8638
Myeloid Dendritic Cell %Dendritic Cell	rs196051	6	22055902	G	A	0.3971	0.1185	0.02668	9.16495e-06	3410	Temporomandibular disorders	G	A	0.388962	0.0317653	0.0197522	0.107794	211023	0.00575182	19.7156
Myeloid Dendritic Cell %Dendritic Cell	rs33941127	1	161198214	T	C	0.2318	-0.1843	0.03085	2.557e-09	3410	Temporomandibular disorders	T	C	0.221794	-0.0112476	0.0231062	0.626415	211023	0.0103577	35.6686
Myeloid Dendritic Cell %Dendritic Cell	rs34547718	8	129635739	G	T	0.2875	-0.1378	0.02808	9.67297e-07	3410	Temporomandibular disorders	G	T	0.286317	-0.0101523	0.0213555	0.634505	211023	0.00701283	24.0685
Myeloid Dendritic Cell %Dendritic Cell	rs35161722	1	160514010	T	C	0.0232	0.5186	0.08713	2.90898e-09	3410	Temporomandibular disorders	T	C	0.00482271	-0.0535536	0.151749	0.724157	211023	0.0102822	35.4058
Myeloid Dendritic Cell %Dendritic Cell	rs35855160	1	161508445	A	G	0.2032	-0.1969	0.03242	1.40201e-09	3410	Temporomandibular disorders	A	G	0.14601	5.48621e-05	0.0275406	0.998411	211023	0.0107013	36.8647
Myeloid Dendritic Cell %Dendritic Cell	rs4326638	1	161419170	C	T	0.729	0.1726	0.02881	2.32097e-09	3410	Temporomandibular disorders	C	T	0.542708	0.0137357	0.0194755	0.480637	211023	0.0104158	35.8707
Myeloid Dendritic Cell %Dendritic Cell	rs4656251	1	160184534	G	A	0.5642	0.12	0.02651	6.23003e-06	3410	Temporomandibular disorders	G	A	0.704332	0.0305332	0.0210931	0.147744	211023	0.00597292	20.478
Myeloid Dendritic Cell %Dendritic Cell	rs4657262	1	163337964	G	A	0.0598	0.2396	0.05384	8.8959e-06	3410	Temporomandibular disorders	G	A	0.0316975	0.0703804	0.0551658	0.202027	211023	0.00577423	19.7929
Myeloid Dendritic Cell %Dendritic Cell	rs4752481	10	120941016	T	G	0.4535	0.1266	0.02587	1.034e-06	3410	Temporomandibular disorders	T	G	0.519568	-0.030853	0.0192195	0.108428	211023	0.00697398	23.9342
Myeloid Dendritic Cell %Dendritic Cell	rs480104	1	160831256	G	C	0.1745	0.1758	0.03494	5.15003e-07	3410	Temporomandibular disorders	G	C	0.19617	-0.0379838	0.0242429	0.117162	211023	0.00736928	25.301
Myeloid Dendritic Cell %Dendritic Cell	rs4921823	8	17953474	T	C	0.0362	-0.3324	0.07035	2.39398e-06	3410	Temporomandibular disorders	T	C	0.010033	0.139719	0.0973137	0.151071	211023	0.00650437	22.312
Myeloid Dendritic Cell %Dendritic Cell	rs6079813	20	15426448	A	G	0.0136	-0.5066	0.1102	4.43803e-06	3410	Temporomandibular disorders	A	G	0.0507282	-0.0169738	0.0446514	0.70384	211023	0.00615927	21.1209
Myeloid Dendritic Cell %Dendritic Cell	rs61801824	1	161597277	A	T	0.7673	0.1622	0.031	1.78201e-07	3410	Temporomandibular disorders	A	T	0.650241	0.0289855	0.0207404	0.162252	211023	0.00796437	27.3605
Myeloid Dendritic Cell %Dendritic Cell	rs62272723	3	152245371	T	G	0.0501	0.2972	0.05987	7.26708e-07	3410	Temporomandibular disorders	T	G	0.0334671	0.0183887	0.0542911	0.73483	211023	0.0071746	24.6277
Myeloid Dendritic Cell %Dendritic Cell	rs66512249	1	162998660	G	C	0.077	-0.2392	0.04853	8.65705e-07	3410	Temporomandibular disorders	G	C	0.0965558	-0.0039389	0.0325335	0.903634	211023	0.00707399	24.2799
Myeloid Dendritic Cell %Dendritic Cell	rs66730637	2	64966578	T	C	0.0839	-0.2154	0.04634	3.478e-06	3410	Temporomandibular disorders	T	C	0.106766	-0.0408877	0.0313302	0.191874	211023	0.00629625	21.5936
Myeloid Dendritic Cell %Dendritic Cell	rs6678239	1	161522854	G	C	0.7139	0.2023	0.02868	2.10814e-12	3410	Temporomandibular disorders	G	C	0.636232	0.00215633	0.0200608	0.914401	211023	0.014381	49.7254
Myeloid Dendritic Cell %Dendritic Cell	rs71632979	1	161556607	G	A	0.2447	0.6258	0.0287	8.46058e-99	3410	Temporomandibular disorders	G	A	0.108471	0.0269224	0.0308591	0.382974	211023	0.122367	475.174
Myeloid Dendritic Cell %Dendritic Cell	rs72704075	1	161706204	T	C	0.0267	0.6081	0.077	3.7949e-15	3410	Temporomandibular disorders	T	C	0.00643862	0.0914714	0.120961	0.449526	211023	0.0179615	62.3324
Myeloid Dendritic Cell %Dendritic Cell	rs73064521	19	57636722	T	A	0.0466	-0.2695	0.05971	6.58097e-06	3410	Temporomandibular disorders	T	A	0.00541196	-0.123904	0.133859	0.354639	211023	0.00593857	20.3596
Myeloid Dendritic Cell %Dendritic Cell	rs73180904	13	44191186	T	C	0.0842	0.2116	0.04675	6.223e-06	3410	Temporomandibular disorders	T	C	0.038119	-0.0506613	0.0496114	0.307178	211023	0.0059719	20.4745
Myeloid Dendritic Cell %Dendritic Cell	rs75072970	1	161088561	C	T	0.0531	0.2837	0.05799	1.04299e-06	3410	Temporomandibular disorders	C	T	0.0290816	-0.0355797	0.0573592	0.535063	211023	0.0069698	23.9198
Myeloid Dendritic Cell %Dendritic Cell	rs7527826	1	161999532	A	G	0.4479	0.1233	0.02617	2.56201e-06	3410	Temporomandibular disorders	A	G	0.443982	-0.00732089	0.0193686	0.705448	211023	0.00646765	22.1852
Myeloid Dendritic Cell %Dendritic Cell	rs7532602	1	161304521	A	G	0.1918	0.3065	0.03314	3.84415e-20	3410	Temporomandibular disorders	A	G	0.108898	-0.0166637	0.0308317	0.588871	211023	0.0244705	85.4872
Myeloid Dendritic Cell %Dendritic Cell	rs7577824	2	111119186	A	G	0.4757	-0.1227	0.02584	2.14699e-06	3410	Temporomandibular disorders	A	G	0.50393	0.000789191	0.0191659	0.967155	211023	0.00656882	22.5346
Myeloid Dendritic Cell %Dendritic Cell	rs76265753	1	161211344	T	C	0.021	0.4294	0.09016	1.98999e-06	3410	Temporomandibular disorders	T	C	0.0237535	0.034382	0.0633434	0.587277	211023	0.00660789	22.6695
Myeloid Dendritic Cell %Dendritic Cell	rs78180560	1	161123347	G	A	0.0642	0.3092	0.05367	9.08406e-09	3410	Temporomandibular disorders	G	A	0.0111425	-0.0446053	0.0944975	0.636908	211023	0.0096395	33.1712
Myeloid Dendritic Cell %Dendritic Cell	rs78726632	7	14156098	C	G	0.0097	-0.6159	0.1305	2.44399e-06	3410	Temporomandibular disorders	C	G	0.00692802	0.13913	0.119451	0.244121	211023	0.00648959	22.261
Myeloid Dendritic Cell %Dendritic Cell	rs79631949	17	12175166	T	C	0.0136	0.5111	0.1141	7.71099e-06	3410	Temporomandibular disorders	T	C	0.0074199	-0.11795	0.113774	0.299877	211023	0.00584976	20.0533
Myeloid Dendritic Cell %Dendritic Cell	rs79691782	16	61249	T	C	0.0783	-0.223	0.04904	5.62898e-06	3410	Temporomandibular disorders	T	C	0.0574668	-0.037279	0.0416234	0.370452	211023	0.00602738	20.6659
Myeloid Dendritic Cell %Dendritic Cell	rs876036	7	50268114	C	T	0.2645	0.1584	0.02961	9.42193e-08	3410	Temporomandibular disorders	C	T	0.29989	-0.0184727	0.0209651	0.378254	211023	0.00832242	28.6008
Plasmacytoid Dendritic Cell Absolute Count	rs10853636	18	53886173	G	A	0.4413	0.1138	0.02422	2.72703e-06	3374	Temporomandibular disorders	G	A	0.56207	-0.00775444	0.0194223	0.689706	211023	0.00650068	22.0637
Plasmacytoid Dendritic Cell Absolute Count	rs115638174	2	177830208	T	C	0.0052	-0.7983	0.166	1.59302e-06	3374	Temporomandibular disorders	T	C	0.0190464	0.116346	0.0711593	0.102049	211023	0.00680776	23.1131
Plasmacytoid Dendritic Cell Absolute Count	rs117039412	8	34614723	A	T	0.0007	2.012	0.4152	1.31701e-06	3374	Temporomandibular disorders	A	T	0.0280314	-0.0296065	0.0581309	0.610537	211023	0.00691169	23.4684
Plasmacytoid Dendritic Cell Absolute Count	rs117112573	12	53351642	C	G	0.0202	0.3807	0.0838	5.73694e-06	3374	Temporomandibular disorders	C	G	0.0351525	-0.00892439	0.0517083	0.862973	211023	0.00607973	20.6262
Plasmacytoid Dendritic Cell Absolute Count	rs11776881	8	130793357	C	A	0.4092	0.1139	0.02439	3.14101e-06	3374	Temporomandibular disorders	C	A	0.316625	-0.0112249	0.0206759	0.5872	211023	0.00642215	21.7955
Plasmacytoid Dendritic Cell Absolute Count	rs117839924	12	100950298	C	T	0.0015	1.338	0.2948	5.868e-06	3374	Temporomandibular disorders	C	T	0.0132747	0.164022	0.0857856	0.0558753	211023	0.00606832	20.5873
Plasmacytoid Dendritic Cell Absolute Count	rs117990934	17	36702678	C	G	0.0019	-1.178	0.2619	7.06708e-06	3374	Temporomandibular disorders	C	G	0.0337238	-0.0603876	0.0531522	0.255905	211023	0.00596044	20.2191
Plasmacytoid Dendritic Cell Absolute Count	rs12616455	2	85469428	A	G	0.7121	0.1321	0.02633	5.57301e-07	3374	Temporomandibular disorders	A	G	0.785988	0.0122869	0.0235316	0.60157	211023	0.0074051	25.1563
Plasmacytoid Dendritic Cell Absolute Count	rs138423727	15	42713455	C	T	0.0313	0.3131	0.06882	5.55405e-06	3374	Temporomandibular disorders	C	T	0.0340496	0.039812	0.0532359	0.454556	211023	0.00609727	20.6861
Plasmacytoid Dendritic Cell Absolute Count	rs144152085	6	67185651	G	C	0.0009	-1.824	0.3956	4.16601e-06	3374	Temporomandibular disorders	G	C	0.0179678	-0.00738134	0.0741225	0.920675	211023	0.0062613	21.2461
Plasmacytoid Dendritic Cell Absolute Count	rs147983983	16	83888029	G	T	0.0319	0.3127	0.06932	6.69499e-06	3374	Temporomandibular disorders	G	T	0.0051968	0.151912	0.138737	0.27353	211023	0.0059949	20.3367
Plasmacytoid Dendritic Cell Absolute Count	rs16944211	17	11087722	T	C	0.0027	-1.205	0.2342	2.80899e-07	3374	Temporomandibular disorders	T	C	0.0474308	0.0116461	0.0450616	0.79606	211023	0.00778504	26.4571
Plasmacytoid Dendritic Cell Absolute Count	rs16977238	17	72431180	A	G	0.1432	0.152	0.034	8.07105e-06	3374	Temporomandibular disorders	A	G	0.143148	0.00215324	0.0276299	0.937883	211023	0.0058887	19.9743
Plasmacytoid Dendritic Cell Absolute Count	rs17108993	10	93604276	G	C	0.0141	-0.4462	0.1003	8.93203e-06	3374	Temporomandibular disorders	G	C	0.0133972	0.0391842	0.0856392	0.647275	211023	0.00583139	19.7788
Plasmacytoid Dendritic Cell Absolute Count	rs17582557	13	101176303	C	T	0.0169	0.4301	0.09125	2.54302e-06	3374	Temporomandibular disorders	C	T	0.0610532	0.023574	0.0402922	0.558497	211023	0.00654151	22.2032
Plasmacytoid Dendritic Cell Absolute Count	rs186765793	7	11496085	T	C	0.0325	-0.3111	0.06766	4.41804e-06	3374	Temporomandibular disorders	T	C	0.101913	-0.0303273	0.031878	0.341425	211023	0.00622699	21.129
Plasmacytoid Dendritic Cell Absolute Count	rs192992420	3	19089962	T	C	0.0012	-1.742	0.3865	6.77907e-06	3374	Temporomandibular disorders	T	C	0.00346638	-0.221546	0.174814	0.20504	211023	0.00598474	20.302
Plasmacytoid Dendritic Cell Absolute Count	rs2164210	2	135822717	C	T	0.3244	0.1937	0.02628	2.11787e-13	3374	Temporomandibular disorders	C	T	0.708811	0.0337979	0.0211992	0.110869	211023	0.0158462	54.2939
Plasmacytoid Dendritic Cell Absolute Count	rs217667	14	61892129	T	C	0.1457	0.1614	0.03341	1.424e-06	3374	Temporomandibular disorders	T	C	0.187034	0.0430879	0.0247464	0.0816526	211023	0.00686935	23.3237
Plasmacytoid Dendritic Cell Absolute Count	rs2862050	10	97931836	T	C	0.818	-0.1453	0.03097	2.81598e-06	3374	Temporomandibular disorders	T	C	0.914154	0.0130489	0.0344446	0.70481	211023	0.00648156	21.9984
Plasmacytoid Dendritic Cell Absolute Count	rs55901425	11	80469725	C	T	0.0028	1.044	0.2255	3.81101e-06	3374	Temporomandibular disorders	C	T	0.0277071	-0.0118987	0.0588696	0.839824	211023	0.00631266	21.4215
Plasmacytoid Dendritic Cell Absolute Count	rs62354582	5	36514822	T	C	0.0133	0.5481	0.1034	1.245e-07	3374	Temporomandibular disorders	T	C	0.00395121	0.400672	0.15638	0.0104023	211023	0.00825908	28.0815
Plasmacytoid Dendritic Cell Absolute Count	rs6708784	2	111169802	G	A	0.4784	0.1169	0.02406	1.243e-06	3374	Temporomandibular disorders	G	A	0.492347	-0.00346177	0.0191829	0.85679	211023	0.00694808	23.5928
Plasmacytoid Dendritic Cell Absolute Count	rs6751072	2	1966903	T	C	0.0957	-0.1841	0.04126	8.41492e-06	3374	Temporomandibular disorders	T	C	0.0744699	-0.00188692	0.036689	0.958983	211023	0.00586609	19.8972
Plasmacytoid Dendritic Cell Absolute Count	rs73064418	7	21535367	C	T	0.0702	-0.2167	0.04768	5.68696e-06	3374	Temporomandibular disorders	C	T	0.173225	-0.0140495	0.0253715	0.579749	211023	0.00608485	20.6437
Plasmacytoid Dendritic Cell Absolute Count	rs7560153	2	220719591	G	T	0.0071	-0.6432	0.1424	6.51193e-06	3374	Temporomandibular disorders	G	T	0.0488542	-0.0285645	0.0445018	0.520956	211023	0.00601048	20.3899
Plasmacytoid Dendritic Cell Absolute Count	rs76924856	14	99997754	G	T	0.0637	-0.2103	0.04684	7.32099e-06	3374	Temporomandibular disorders	G	T	0.0341063	-0.0516776	0.0537083	0.335953	211023	0.00593899	20.1459
Plasmacytoid Dendritic Cell Absolute Count	rs77908862	3	104978151	C	T	0.071	0.2251	0.04706	1.79399e-06	3374	Temporomandibular disorders	C	T	0.10243	0.00789696	0.0317332	0.803473	211023	0.00673546	22.866
Plasmacytoid Dendritic Cell Absolute Count	rs876039	7	50269215	C	G	0.2619	-0.1971	0.02752	9.51481e-13	3374	Temporomandibular disorders	C	G	0.299467	-0.0185974	0.0209726	0.375215	211023	0.0149754	51.2648
Plasmacytoid Dendritic Cell Absolute Count	rs935613	2	135265228	T	C	0.6052	-0.1391	0.02505	3.03501e-08	3374	Temporomandibular disorders	T	C	0.281092	-0.0228078	0.0214003	0.286527	211023	0.00905613	30.8164
Dendritic Cell Absolute Count	rs10111943	8	38593066	C	G	0.0883	0.1992	0.04486	9.22699e-06	3374	Temporomandibular disorders	C	G	0.139056	-0.0157934	0.0279679	0.572279	211023	0.00581011	19.7062
Dendritic Cell Absolute Count	rs10918341	1	161980609	G	A	0.7189	-0.1272	0.02801	5.77205e-06	3374	Temporomandibular disorders	G	A	0.674263	0.00600362	0.0208164	0.773035	211023	0.00607514	20.6106
Dendritic Cell Absolute Count	rs112750600	1	161772481	T	C	0.0114	0.5724	0.1163	9.05795e-07	3374	Temporomandibular disorders	T	C	0.00407758	-0.0430104	0.154933	0.781313	211023	0.00712833	24.2093
Dendritic Cell Absolute Count	rs114396963	1	160048330	A	T	0.1017	-0.1943	0.04172	3.31902e-06	3374	Temporomandibular disorders	A	T	0.00209087	0.00963864	0.222621	0.965465	211023	0.00638747	21.677
Dendritic Cell Absolute Count	rs114676248	1	161914613	C	T	0.0628	0.524	0.05389	4.65157e-22	3374	Temporomandibular disorders	C	T	0.00517644	-0.0834927	0.135683	0.538322	211023	0.0272583	94.4906
Dendritic Cell Absolute Count	rs115751481	3	41490301	A	T	0.0258	-0.3782	0.08174	3.843e-06	3374	Temporomandibular disorders	A	T	0.020842	0.0966567	0.0681971	0.156391	211023	0.00630495	21.3952
Dendritic Cell Absolute Count	rs11748731	5	30877953	T	C	0.0362	0.3124	0.06744	3.75396e-06	3374	Temporomandibular disorders	T	C	0.0139712	0.118072	0.0833669	0.156689	211023	0.00631959	21.4452
Dendritic Cell Absolute Count	rs11810305	1	161734321	A	G	0.2787	0.1591	0.02841	2.33297e-08	3374	Temporomandibular disorders	A	G	0.230072	-0.0496019	0.0228631	0.0300435	211023	0.00920947	31.343
Dendritic Cell Absolute Count	rs12036432	1	162373544	A	C	0.3103	0.1381	0.02696	3.16301e-07	3374	Temporomandibular disorders	A	C	0.407063	0.0215918	0.0196786	0.272544	211023	0.00771682	26.2235
Dendritic Cell Absolute Count	rs12135728	1	161404623	T	G	0.3371	-0.1905	0.02699	2.05921e-12	3374	Temporomandibular disorders	T	G	0.244279	0.0125414	0.022597	0.578893	211023	0.0145504	49.7882
Dendritic Cell Absolute Count	rs12144062	1	119581367	T	C	0.1464	0.1591	0.03557	8.00295e-06	3374	Temporomandibular disorders	T	C	0.139572	-0.00538424	0.0279952	0.847486	211023	0.00589468	19.9947
Dendritic Cell Absolute Count	rs138192280	9	85796689	T	C	0.1679	0.1545	0.0336	4.39805e-06	3374	Temporomandibular disorders	T	C	0.219182	-0.0254645	0.0231612	0.271572	211023	0.00622759	21.131
Dendritic Cell Absolute Count	rs139376787	1	161877738	A	G	0.0754	-0.2409	0.04834	6.53898e-07	3374	Temporomandibular disorders	A	G	0.00724824	-0.0924667	0.115595	0.423757	211023	0.00730685	24.8201
Dendritic Cell Absolute Count	rs142120486	1	161487192	C	G	0.1473	-0.2442	0.03658	2.87012e-11	3374	Temporomandibular disorders	C	G	0.0266933	-0.12057	0.0595355	0.0428499	211023	0.0130365	44.5396
Dendritic Cell Absolute Count	rs142405270	1	161383559	G	A	0.0451	-0.3094	0.06305	9.72098e-07	3374	Temporomandibular disorders	G	A	0.00475736	-0.0214114	0.140128	0.878557	211023	0.00708658	24.0665
Dendritic Cell Absolute Count	rs146068392	2	39886837	G	C	0.0095	0.5793	0.1277	5.93403e-06	3374	Temporomandibular disorders	G	C	0.0858494	0.0449491	0.0344496	0.191969	211023	0.00606233	20.5668
Dendritic Cell Absolute Count	rs147431504	20	2489627	G	C	0.0039	0.9392	0.2001	2.78298e-06	3374	Temporomandibular disorders	G	C	0.000544778	0.231802	0.457034	0.612023	211023	0.0064871	22.0173
Dendritic Cell Absolute Count	rs17017403	2	111677906	C	T	0.098	-0.195	0.04252	4.68296e-06	3374	Temporomandibular disorders	C	T	0.120496	0.0117081	0.0295109	0.691562	211023	0.00619496	21.0196
Dendritic Cell Absolute Count	rs2322660	2	135799749	T	C	0.3254	0.1262	0.02779	5.77205e-06	3374	Temporomandibular disorders	T	C	0.708782	0.0340899	0.021198	0.107799	211023	0.00607505	20.6103
Dendritic Cell Absolute Count	rs2490034	6	3870655	A	G	0.7432	0.1328	0.02893	4.60596e-06	3374	Temporomandibular disorders	A	G	0.870182	-0.0569838	0.0287548	0.0475105	211023	0.00620655	21.0592
Dendritic Cell Absolute Count	rs2494208	1	160003825	A	G	0.7503	-0.1486	0.02899	3.12097e-07	3374	Temporomandibular disorders	A	G	0.549738	0.00747478	0.0193238	0.69889	211023	0.00772729	26.2593
Dendritic Cell Absolute Count	rs28854187	8	72408080	A	G	0.2964	0.1282	0.02716	2.452e-06	3374	Temporomandibular disorders	A	G	0.305625	-0.0420356	0.0208598	0.0438884	211023	0.00656014	22.2669
Dendritic Cell Absolute Count	rs34622012	1	162938669	G	A	0.1199	0.1977	0.03844	2.85601e-07	3374	Temporomandibular disorders	G	A	0.0428169	0.0417307	0.0486623	0.391137	211023	0.00777875	26.4356
Dendritic Cell Absolute Count	rs34754216	1	161605748	T	C	0.3817	-0.161	0.0267	1.82201e-09	3374	Temporomandibular disorders	T	C	0.340912	-0.0184052	0.0210915	0.382864	211023	0.0106618	36.3389
Dendritic Cell Absolute Count	rs35802809	7	45977836	T	G	0.0313	-0.3287	0.07248	5.94895e-06	3374	Temporomandibular disorders	T	G	0.0173026	0.0468577	0.0768571	0.542078	211023	0.00605869	20.5544
Dendritic Cell Absolute Count	rs35855160	1	161508445	A	G	0.2023	-0.2173	0.03183	1.03395e-11	3374	Temporomandibular disorders	A	G	0.14601	5.48621e-05	0.0275406	0.998411	211023	0.0136252	46.5788
Dendritic Cell Absolute Count	rs4326638	1	161419170	C	T	0.7294	0.1961	0.02821	4.37119e-12	3374	Temporomandibular disorders	C	T	0.542708	0.0137357	0.0194755	0.480637	211023	0.0141198	48.2938
Dendritic Cell Absolute Count	rs4656251	1	160184534	G	A	0.5659	0.1273	0.02603	1.041e-06	3374	Temporomandibular disorders	G	A	0.704332	0.0305332	0.0210931	0.147744	211023	0.00703875	23.9029
Dendritic Cell Absolute Count	rs551882	1	160822473	C	A	0.408	0.1512	0.02613	7.94804e-09	3374	Temporomandibular disorders	C	A	0.476646	-0.0186166	0.0191987	0.332205	211023	0.00982632	33.4632
Dendritic Cell Absolute Count	rs55971447	1	161545536	T	C	0.2358	0.5889	0.02846	1.19812e-89	3374	Temporomandibular disorders	T	C	0.10624	0.0327383	0.0309914	0.290802	211023	0.112611	427.913
Dendritic Cell Absolute Count	rs62504404	8	38948550	A	G	0.4843	0.125	0.02491	5.47797e-07	3374	Temporomandibular disorders	A	G	0.42045	0.000655322	0.0198087	0.973609	211023	0.00740795	25.1661
Dendritic Cell Absolute Count	rs6782857	3	31144170	A	G	0.1101	0.1846	0.04063	5.74103e-06	3374	Temporomandibular disorders	A	G	0.0561408	-0.0334182	0.0418809	0.424909	211023	0.00608101	20.6306
Dendritic Cell Absolute Count	rs71639910	1	161967984	A	G	0.0688	0.2758	0.05031	4.49697e-08	3374	Temporomandibular disorders	A	G	0.0286968	-0.075043	0.0579842	0.195597	211023	0.00882843	30.0346
Dendritic Cell Absolute Count	rs72704075	1	161706204	T	C	0.0268	0.5368	0.07577	1.6959e-12	3374	Temporomandibular disorders	T	C	0.00643862	0.0914714	0.120961	0.449526	211023	0.0146579	50.1618
Dendritic Cell Absolute Count	rs75072970	1	161088561	C	T	0.0532	0.3483	0.05681	9.7389e-10	3374	Temporomandibular disorders	C	T	0.0290816	-0.0355797	0.0573592	0.535063	211023	0.0110179	37.5664
Dendritic Cell Absolute Count	rs7527826	1	161999532	A	G	0.4472	0.1186	0.02571	4.11803e-06	3374	Temporomandibular disorders	A	G	0.443982	-0.00732089	0.0193686	0.705448	211023	0.00626743	21.2671
Dendritic Cell Absolute Count	rs7532602	1	161304521	A	G	0.1921	0.2854	0.03248	2.43613e-18	3374	Temporomandibular disorders	A	G	0.108898	-0.0166637	0.0308317	0.588871	211023	0.022372	77.1646
Dendritic Cell Absolute Count	rs76168011	7	4332913	G	C	0.0049	-0.7956	0.1796	9.74002e-06	3374	Temporomandibular disorders	G	C	0.0124872	0.078133	0.0885575	0.377623	211023	0.00578247	19.6119
Dendritic Cell Absolute Count	rs76265753	1	161211344	T	C	0.021	0.4289	0.08825	1.224e-06	3374	Temporomandibular disorders	T	C	0.0237535	0.034382	0.0633434	0.587277	211023	0.00695197	23.6061
Dendritic Cell Absolute Count	rs76652463	1	161772121	A	G	0.056	0.2702	0.05435	6.99101e-07	3374	Temporomandibular disorders	A	G	0.00684877	0.0704763	0.118268	0.551239	211023	0.00727205	24.701
Dendritic Cell Absolute Count	rs77405243	2	140529172	G	A	0.0133	0.4976	0.1124	9.80189e-06	3374	Temporomandibular disorders	G	A	0.0114948	0.101078	0.0913035	0.268272	211023	0.00577521	19.5871
Dendritic Cell Absolute Count	rs78180560	1	161123347	G	A	0.0648	0.3252	0.05249	6.53206e-10	3374	Temporomandibular disorders	G	A	0.0111425	-0.0446053	0.0944975	0.636908	211023	0.0112484	38.361
Dendritic Cell Absolute Count	rs79275634	5	113208261	A	G	0.0107	0.5945	0.1248	1.98299e-06	3374	Temporomandibular disorders	A	G	0.0421001	0.0380413	0.0472324	0.420585	211023	0.00668064	22.6786
Dendritic Cell Absolute Count	rs9590896	13	32303559	A	G	0.3103	-0.1209	0.02728	9.57789e-06	3374	Temporomandibular disorders	A	G	0.166576	0.00770264	0.0258809	0.765993	211023	0.00578759	19.6294
CD62L- Dendritic Cell Absolute Count	rs10918342	1	161980661	A	G	0.7186	-0.1789	0.0283	2.89701e-10	3387	Temporomandibular disorders	A	G	0.674137	0.00647762	0.0208184	0.755687	211023	0.0116611	39.9385
CD62L- Dendritic Cell Absolute Count	rs111274042	1	161885145	C	T	0.0114	0.6133	0.1182	2.21498e-07	3387	Temporomandibular disorders	C	T	0.00362123	-0.0828734	0.164159	0.613674	211023	0.00788601	26.9063
CD62L- Dendritic Cell Absolute Count	rs111516661	1	161299625	T	C	0.096	-0.2924	0.0433	1.70098e-11	3387	Temporomandibular disorders	T	C	0.0664777	0.0563305	0.0388794	0.147379	211023	0.0132848	45.5746
CD62L- Dendritic Cell Absolute Count	rs112701148	18	10175134	T	G	0.0697	-0.2246	0.05013	7.69502e-06	3387	Temporomandibular disorders	T	G	0.0748779	0.0105326	0.0370684	0.776304	211023	0.00589173	20.0617
CD62L- Dendritic Cell Absolute Count	rs113248693	1	157495032	G	A	0.0068	0.6824	0.1496	5.28397e-06	3387	Temporomandibular disorders	G	A	0.0126268	-0.210325	0.0882288	0.0171325	211023	0.00610576	20.795
CD62L- Dendritic Cell Absolute Count	rs114676248	1	161914613	C	T	0.0627	0.677	0.05413	4.01606e-35	3387	Temporomandibular disorders	C	T	0.00517644	-0.0834927	0.135683	0.538322	211023	0.0441447	156.331
CD62L- Dendritic Cell Absolute Count	rs11576837	1	161034084	G	A	0.6717	-0.1349	0.02766	1.126e-06	3387	Temporomandibular disorders	G	A	0.622354	0.0198198	0.0198108	0.317091	211023	0.00697373	23.7719
CD62L- Dendritic Cell Absolute Count	rs11579627	1	161961164	A	G	0.1711	-0.1616	0.03443	2.79898e-06	3387	Temporomandibular disorders	A	G	0.299561	-0.0218924	0.0209895	0.296941	211023	0.00646216	22.0167
CD62L- Dendritic Cell Absolute Count	rs11581773	1	161552510	A	G	0.0369	-0.3366	0.0681	8.07904e-07	3387	Temporomandibular disorders	A	G	0.0231619	-0.0699495	0.0643137	0.276759	211023	0.00716139	24.4162
CD62L- Dendritic Cell Absolute Count	rs115901521	1	160971328	A	G	0.1107	0.2317	0.0419	3.43297e-08	3387	Temporomandibular disorders	A	G	0.0437109	0.00677361	0.0473799	0.886319	211023	0.00894758	30.561
CD62L- Dendritic Cell Absolute Count	rs116910026	11	19856366	T	C	0.0512	0.2767	0.05667	1.09401e-06	3387	Temporomandibular disorders	T	C	0.0147582	-0.140173	0.0808362	0.0829106	211023	0.00698957	23.8262
CD62L- Dendritic Cell Absolute Count	rs12036432	1	162373544	A	C	0.3102	0.131	0.02735	1.73101e-06	3387	Temporomandibular disorders	A	C	0.407063	0.0215918	0.0196786	0.272544	211023	0.00672792	22.9283
CD62L- Dendritic Cell Absolute Count	rs12120358	1	161474579	T	A	0.227	-0.2814	0.03053	5.25412e-20	3387	Temporomandibular disorders	T	A	0.418902	-0.00681691	0.0196339	0.72844	211023	0.0244692	84.9059
CD62L- Dendritic Cell Absolute Count	rs12128746	1	157329668	T	C	0.2622	0.1352	0.02914	3.64301e-06	3387	Temporomandibular disorders	T	C	0.466666	0.0172007	0.0193365	0.37371	211023	0.0063155	21.5138
CD62L- Dendritic Cell Absolute Count	rs12566873	1	159654162	A	C	0.0802	0.2227	0.04713	2.398e-06	3387	Temporomandibular disorders	A	C	0.0537081	-0.0280222	0.0427978	0.512624	211023	0.00654903	22.3146
CD62L- Dendritic Cell Absolute Count	rs138501634	1	157407648	G	A	0.0134	0.5247	0.1164	6.80002e-06	3387	Temporomandibular disorders	G	A	0.0259257	-0.0577835	0.0600707	0.336088	211023	0.00596353	20.3076
CD62L- Dendritic Cell Absolute Count	rs138966305	1	161955563	A	G	0.0663	-0.2835	0.05157	4.16898e-08	3387	Temporomandibular disorders	A	G	0.0268805	-0.0180175	0.0602114	0.764758	211023	0.0088438	30.2034
CD62L- Dendritic Cell Absolute Count	rs139058442	16	74939467	A	G	0.0353	0.3107	0.07021	9.94489e-06	3387	Temporomandibular disorders	A	G	0.0070874	-0.0352622	0.115805	0.76075	211023	0.00574865	19.5717
CD62L- Dendritic Cell Absolute Count	rs139376787	1	161877738	A	G	0.0753	-0.3335	0.04873	9.14745e-12	3387	Temporomandibular disorders	A	G	0.00724824	-0.0924667	0.115595	0.423757	211023	0.0136401	46.8104
CD62L- Dendritic Cell Absolute Count	rs139894456	8	140386090	A	C	0.0025	-1.176	0.2575	5.12201e-06	3387	Temporomandibular disorders	A	C	0.00546589	0.243979	0.133471	0.0675554	211023	0.00612039	20.8451
CD62L- Dendritic Cell Absolute Count	rs142405270	1	161383559	G	A	0.0449	-0.4086	0.0636	1.49799e-10	3387	Temporomandibular disorders	G	A	0.00475736	-0.0214114	0.140128	0.878557	211023	0.0120395	41.2502
CD62L- Dendritic Cell Absolute Count	rs143032729	1	160383999	G	A	0.0326	0.3639	0.07384	8.70102e-07	3387	Temporomandibular disorders	G	A	0.0326646	-0.0945367	0.0543313	0.0818578	211023	0.00711971	24.273
CD62L- Dendritic Cell Absolute Count	rs146718864	1	161440559	A	G	0.1454	-0.3699	0.03671	1.50383e-23	3387	Temporomandibular disorders	A	G	0.0263475	-0.114127	0.0601121	0.0576209	211023	0.0291043	101.471
CD62L- Dendritic Cell Absolute Count	rs149812305	11	5459488	C	T	0.0272	-0.36	0.0755	1.94299e-06	3387	Temporomandibular disorders	C	T	0.00305271	-0.0684513	0.171033	0.688992	211023	0.00666792	22.7224
CD62L- Dendritic Cell Absolute Count	rs1503813	1	161730889	G	A	0.2792	0.2208	0.02853	1.30197e-14	3387	Temporomandibular disorders	G	A	0.229853	-0.0505091	0.0228688	0.0271988	211023	0.0173767	59.8602
CD62L- Dendritic Cell Absolute Count	rs151030554	15	57032124	A	C	0.0009	-2.086	0.4634	6.98104e-06	3387	Temporomandibular disorders	A	C	0.0549958	-0.0531909	0.0433407	0.21972	211023	0.00594718	20.2516
CD62L- Dendritic Cell Absolute Count	rs2343490	1	162951021	G	A	0.341	-0.1372	0.02669	2.90102e-07	3387	Temporomandibular disorders	G	A	0.207538	-0.0190835	0.0237431	0.421541	211023	0.00774142	26.4092
CD62L- Dendritic Cell Absolute Count	rs2501880	1	161265006	A	G	0.1786	0.3392	0.03292	1.56495e-24	3387	Temporomandibular disorders	A	G	0.0846887	0.0212227	0.0344163	0.537468	211023	0.0303929	106.105
CD62L- Dendritic Cell Absolute Count	rs2820577	1	159997439	T	A	0.8333	-0.1585	0.03443	4.30596e-06	3387	Temporomandibular disorders	T	A	0.718983	0.020796	0.0213732	0.330554	211023	0.00621814	21.1801
CD62L- Dendritic Cell Absolute Count	rs33941127	1	161198214	T	C	0.2309	-0.2028	0.03066	4.31519e-11	3387	Temporomandibular disorders	T	C	0.221794	-0.0112476	0.0231062	0.626415	211023	0.0127527	43.7255
CD62L- Dendritic Cell Absolute Count	rs34622012	1	162938669	G	A	0.1202	0.2233	0.03889	1.01599e-08	3387	Temporomandibular disorders	G	A	0.0428169	0.0417307	0.0486623	0.391137	211023	0.00964005	32.9492
CD62L- Dendritic Cell Absolute Count	rs34754216	1	161605748	T	C	0.3819	-0.1401	0.02703	2.30001e-07	3387	Temporomandibular disorders	T	C	0.340912	-0.0184052	0.0210915	0.382864	211023	0.00786933	26.849
CD62L- Dendritic Cell Absolute Count	rs35161722	1	160514010	T	C	0.0232	0.4332	0.08676	6.22902e-07	3387	Temporomandibular disorders	T	C	0.00482271	-0.0535536	0.151749	0.724157	211023	0.00730697	24.9162
CD62L- Dendritic Cell Absolute Count	rs35519924	15	80827149	A	G	0.3276	0.128	0.02738	3.039e-06	3387	Temporomandibular disorders	A	G	0.525612	-0.0194087	0.0192441	0.313189	211023	0.00641128	21.8422
CD62L- Dendritic Cell Absolute Count	rs35740507	4	89886337	C	T	0.0001	-4.152	0.8762	2.23599e-06	3387	Temporomandibular disorders	C	T	0.0120341	0.0843449	0.0884762	0.340435	211023	0.00658602	22.4415
CD62L- Dendritic Cell Absolute Count	rs35855160	1	161508445	A	G	0.2028	-0.2342	0.03218	4.1639e-13	3387	Temporomandibular disorders	A	G	0.14601	5.48621e-05	0.0275406	0.998411	211023	0.0153974	52.9353
CD62L- Dendritic Cell Absolute Count	rs41266883	1	160349284	T	A	0.066	-0.2581	0.05219	7.96508e-07	3387	Temporomandibular disorders	T	A	0.15449	-0.00492977	0.0276893	0.858693	211023	0.00716905	24.4425
CD62L- Dendritic Cell Absolute Count	rs41270001	1	161071204	G	A	0.0433	-0.3403	0.0654	2.07601e-07	3387	Temporomandibular disorders	G	A	0.00852794	-0.0407672	0.106933	0.703025	211023	0.0079304	27.059
CD62L- Dendritic Cell Absolute Count	rs4656251	1	160184534	G	A	0.5654	0.1357	0.02633	2.72797e-07	3387	Temporomandibular disorders	G	A	0.704332	0.0305332	0.0210931	0.147744	211023	0.00778126	26.5461
CD62L- Dendritic Cell Absolute Count	rs4656716	1	169759376	G	A	0.6771	-0.1378	0.02756	6.05494e-07	3387	Temporomandibular disorders	G	A	0.674842	0.0251227	0.0204791	0.219916	211023	0.00732708	24.9852
CD62L- Dendritic Cell Absolute Count	rs4657262	1	163337964	G	A	0.0601	0.2452	0.05363	5.00599e-06	3387	Temporomandibular disorders	G	A	0.0316975	0.0703804	0.0551658	0.202027	211023	0.00613392	20.8915
CD62L- Dendritic Cell Absolute Count	rs556810	1	160824666	G	A	0.4073	0.1498	0.02643	1.57801e-08	3387	Temporomandibular disorders	G	A	0.476877	-0.0187697	0.0192015	0.328314	211023	0.00939538	32.105
CD62L- Dendritic Cell Absolute Count	rs56128851	1	162287057	A	G	0.0165	0.5156	0.1014	3.93904e-07	3387	Temporomandibular disorders	A	G	0.0268814	0.0456313	0.0611802	0.455758	211023	0.00757586	25.8401
CD62L- Dendritic Cell Absolute Count	rs6048352	20	22799716	G	A	0.6811	-0.1219	0.02717	7.54797e-06	3387	Temporomandibular disorders	G	A	0.648348	0.00421143	0.0205134	0.837337	211023	0.00590799	20.1174
CD62L- Dendritic Cell Absolute Count	rs6670076	1	161414565	A	C	0.3299	0.3368	0.02749	8.64172e-34	3387	Temporomandibular disorders	A	C	0.302053	0.0159158	0.0210059	0.448641	211023	0.0424372	150.016
CD62L- Dendritic Cell Absolute Count	rs71632979	1	161556607	G	A	0.2449	0.7524	0.02735	1.40281e-150	3387	Temporomandibular disorders	G	A	0.108471	0.0269224	0.0308591	0.382974	211023	0.182635	756.356
CD62L- Dendritic Cell Absolute Count	rs71634908	1	161746900	A	G	0.0697	0.3602	0.05096	1.89889e-12	3387	Temporomandibular disorders	A	G	0.0156726	0.0569871	0.0790285	0.47085	211023	0.0145363	49.9312
CD62L- Dendritic Cell Absolute Count	rs72698314	1	164826203	G	A	0.043	0.2921	0.0628	3.43202e-06	3387	Temporomandibular disorders	G	A	0.039875	0.0205372	0.0488909	0.67444	211023	0.00634693	21.6216
CD62L- Dendritic Cell Absolute Count	rs72704075	1	161706204	T	C	0.0267	0.6575	0.07676	1.6099e-17	3387	Temporomandibular disorders	T	C	0.00643862	0.0914714	0.120961	0.449526	211023	0.0212031	73.3272
CD62L- Dendritic Cell Absolute Count	rs73231298	12	126551487	A	G	0.287	0.1337	0.02799	1.86599e-06	3387	Temporomandibular disorders	A	G	0.158805	-0.000878704	0.0263667	0.973414	211023	0.00669154	22.8034
CD62L- Dendritic Cell Absolute Count	rs75055130	2	154330625	C	G	0.0024	-1.139	0.2448	3.39203e-06	3387	Temporomandibular disorders	C	G	0.00594654	-0.0350203	0.127134	0.782963	211023	0.006351	21.6356
CD62L- Dendritic Cell Absolute Count	rs75072970	1	161088561	C	T	0.0531	0.4289	0.05742	1.01789e-13	3387	Temporomandibular disorders	C	T	0.0290816	-0.0355797	0.0573592	0.535063	211023	0.016206	55.7608
CD62L- Dendritic Cell Absolute Count	rs7527826	1	161999532	A	G	0.4474	0.1632	0.02595	3.62802e-10	3387	Temporomandibular disorders	A	G	0.443982	-0.00732089	0.0193686	0.705448	211023	0.0115427	39.5284
CD62L- Dendritic Cell Absolute Count	rs76265753	1	161211344	T	C	0.021	0.5188	0.08937	7.01601e-09	3387	Temporomandibular disorders	T	C	0.0237535	0.034382	0.0633434	0.587277	211023	0.00985148	33.6791
CD62L- Dendritic Cell Absolute Count	rs76652463	1	161772121	A	G	0.0559	0.268	0.05515	1.236e-06	3387	Temporomandibular disorders	A	G	0.00684877	0.0704763	0.118268	0.551239	211023	0.00692382	23.6005
CD62L- Dendritic Cell Absolute Count	rs771894	9	1642516	A	G	0.0602	0.2383	0.05385	9.91402e-06	3387	Temporomandibular disorders	A	G	0.011971	0.0994211	0.0910173	0.274687	211023	0.00574854	19.5713
CD62L- Dendritic Cell Absolute Count	rs78958053	1	162080546	G	A	0.0531	-0.2759	0.05622	9.683e-07	3387	Temporomandibular disorders	G	A	0.0637265	0.000836755	0.0404786	0.983508	211023	0.0070604	24.0694
CD62L- Dendritic Cell Absolute Count	rs79017888	1	160763426	C	G	0.0165	0.5439	0.1001	5.97902e-08	3387	Temporomandibular disorders	C	G	0.0382802	-0.00900654	0.0499778	0.856987	211023	0.00864143	29.5062
CD62L- Dendritic Cell Absolute Count	rs9855547	3	163539695	G	T	0.8091	0.1447	0.03248	8.67801e-06	3387	Temporomandibular disorders	G	T	0.496033	0.0163037	0.019267	0.397442	211023	0.00582576	19.8357
CD62L- Dendritic Cell %Dendritic Cell	rs10800519	1	161532114	T	A	0.1578	-0.3778	0.03492	7.55614e-27	3410	Temporomandibular disorders	T	A	0.356366	-0.0216198	0.0201539	0.283389	211023	0.0331867	116.982
CD62L- Dendritic Cell %Dendritic Cell	rs10918342	1	161980661	A	G	0.7191	-0.1766	0.02885	1.044e-09	3410	Temporomandibular disorders	A	G	0.674137	0.00647762	0.0208184	0.755687	211023	0.010869	37.4485
CD62L- Dendritic Cell %Dendritic Cell	rs111504845	1	161595689	A	G	0.2899	-0.3617	0.02894	4.43302e-35	3410	Temporomandibular disorders	A	G	0.395632	-0.0104514	0.0201424	0.603847	211023	0.0438019	156.115
CD62L- Dendritic Cell %Dendritic Cell	rs111516661	1	161299625	T	C	0.0956	-0.2981	0.04436	2.1169e-11	3410	Temporomandibular disorders	T	C	0.0664777	0.0563305	0.0388794	0.147379	211023	0.0130699	45.1322
CD62L- Dendritic Cell %Dendritic Cell	rs112985320	3	67209752	T	C	0.0059	-0.855	0.1882	5.72598e-06	3410	Temporomandibular disorders	T	C	0.0470718	0.0225629	0.0451229	0.617052	211023	0.00601614	20.6271
CD62L- Dendritic Cell %Dendritic Cell	rs114223473	1	161259694	T	C	0.1173	0.4157	0.04026	1.25893e-24	3410	Temporomandibular disorders	T	C	0.0494923	0.0152441	0.0446037	0.732524	211023	0.0303171	106.551
CD62L- Dendritic Cell %Dendritic Cell	rs11579627	1	161961164	A	G	0.171	-0.1621	0.03519	4.23302e-06	3410	Temporomandibular disorders	A	G	0.299561	-0.0218924	0.0209895	0.296941	211023	0.00618414	21.2067
CD62L- Dendritic Cell %Dendritic Cell	rs11754319	6	8259104	T	G	0.0012	-1.697	0.3784	7.59696e-06	3410	Temporomandibular disorders	T	G	0.00429084	-0.195842	0.153146	0.200969	211023	0.00586345	20.1005
CD62L- Dendritic Cell %Dendritic Cell	rs12566873	1	159654162	A	C	0.0802	0.2216	0.04797	3.97997e-06	3410	Temporomandibular disorders	A	C	0.0537081	-0.0280222	0.0427978	0.512624	211023	0.00621923	21.3278
CD62L- Dendritic Cell %Dendritic Cell	rs138315340	11	19867673	T	A	0.0516	0.2575	0.05769	8.35391e-06	3410	Temporomandibular disorders	T	A	0.0392056	-0.0316203	0.0500538	0.527566	211023	0.00580857	19.9113
CD62L- Dendritic Cell %Dendritic Cell	rs138966305	1	161955563	A	G	0.0663	-0.2574	0.05283	1.15401e-06	3410	Temporomandibular disorders	A	G	0.0268805	-0.0180175	0.0602114	0.764758	211023	0.00691335	23.7247
CD62L- Dendritic Cell %Dendritic Cell	rs140749884	1	161979373	A	G	0.0694	-0.2979	0.05215	1.21801e-08	3410	Temporomandibular disorders	A	G	0.0158837	-0.0629768	0.0792661	0.426905	211023	0.00947855	32.612
CD62L- Dendritic Cell %Dendritic Cell	rs141701631	1	162197937	G	A	0.0765	0.2306	0.04978	3.73396e-06	3410	Temporomandibular disorders	G	A	0.0489128	0.0434718	0.0447222	0.33103	211023	0.0062536	21.4464
CD62L- Dendritic Cell %Dendritic Cell	rs143032729	1	160383999	G	A	0.0326	0.4142	0.07525	3.971e-08	3410	Temporomandibular disorders	G	A	0.0326646	-0.0945367	0.0543313	0.0818578	211023	0.00880666	30.2798
CD62L- Dendritic Cell %Dendritic Cell	rs146718864	1	161440559	A	G	0.1455	-0.3788	0.03767	1.8239e-23	3410	Temporomandibular disorders	A	G	0.0263475	-0.114127	0.0601121	0.0576209	211023	0.0287994	101.059
CD62L- Dendritic Cell %Dendritic Cell	rs148188224	16	65116067	G	C	0.0019	-1.426	0.3084	3.94703e-06	3410	Temporomandibular disorders	G	C	0.0224753	-0.094517	0.0641046	0.140369	211023	0.00623077	21.3676
CD62L- Dendritic Cell %Dendritic Cell	rs148402970	1	161804705	T	C	0.0456	-0.4293	0.06451	3.29382e-11	3410	Temporomandibular disorders	T	C	0.000248639	-1.17987	0.67727	0.0814911	211023	0.0128206	44.2602
CD62L- Dendritic Cell %Dendritic Cell	rs149812305	11	5459488	C	T	0.0271	-0.3592	0.07663	2.87799e-06	3410	Temporomandibular disorders	C	T	0.00305271	-0.0684513	0.171033	0.688992	211023	0.00640223	21.9594
CD62L- Dendritic Cell %Dendritic Cell	rs150333529	1	162752088	G	A	0.0091	0.6792	0.1395	1.167e-06	3410	Temporomandibular disorders	G	A	0.0142781	-0.0226151	0.0809453	0.779947	211023	0.00690373	23.6915
CD62L- Dendritic Cell %Dendritic Cell	rs1503813	1	161730889	G	A	0.2792	0.2293	0.02926	5.99653e-15	3410	Temporomandibular disorders	G	A	0.229853	-0.0505091	0.0228688	0.0271988	211023	0.017691	61.3769
CD62L- Dendritic Cell %Dendritic Cell	rs1503814	1	161739329	T	C	0.8218	-0.1535	0.03448	8.80096e-06	3410	Temporomandibular disorders	T	C	0.789681	-0.00452847	0.0237443	0.848747	211023	0.00577845	19.8074
CD62L- Dendritic Cell %Dendritic Cell	rs1515318	1	104565656	A	G	0.435	-0.1257	0.02658	2.34401e-06	3410	Temporomandibular disorders	A	G	0.256826	-0.0220339	0.0219875	0.31629	211023	0.00651579	22.3515
CD62L- Dendritic Cell %Dendritic Cell	rs17359123	1	163374553	G	T	0.2915	0.1298	0.02839	4.96695e-06	3410	Temporomandibular disorders	G	T	0.161141	0.0431831	0.0262542	0.10001	211023	0.0060927	20.8912
CD62L- Dendritic Cell %Dendritic Cell	rs192316193	1	161145072	G	A	0.0453	0.4062	0.06205	6.78891e-11	3410	Temporomandibular disorders	G	A	0.0345137	-0.0293483	0.0526516	0.57725	211023	0.0124113	42.8293
CD62L- Dendritic Cell %Dendritic Cell	rs2332920	14	72819750	G	A	0.3752	0.1217	0.02693	6.40103e-06	3410	Temporomandibular disorders	G	A	0.179625	-0.0190442	0.0251094	0.448183	211023	0.00595334	20.4105
CD62L- Dendritic Cell %Dendritic Cell	rs33941127	1	161198214	T	C	0.2318	-0.2045	0.03125	6.87068e-11	3410	Temporomandibular disorders	T	C	0.221794	-0.0112476	0.0231062	0.626415	211023	0.0124026	42.7988
CD62L- Dendritic Cell %Dendritic Cell	rs34538569	1	161411382	G	C	0.3283	0.3459	0.02819	6.62064e-34	3410	Temporomandibular disorders	G	C	0.301055	0.0168512	0.0209762	0.421772	211023	0.0422856	150.472
CD62L- Dendritic Cell %Dendritic Cell	rs34622012	1	162938669	G	A	0.1199	0.1942	0.0397	1.044e-06	3410	Temporomandibular disorders	G	A	0.0428169	0.0417307	0.0486623	0.391137	211023	0.00696829	23.9146
CD62L- Dendritic Cell %Dendritic Cell	rs35161722	1	160514010	T	C	0.0232	0.4791	0.08843	6.461e-08	3410	Temporomandibular disorders	T	C	0.00482271	-0.0535536	0.151749	0.724157	211023	0.00853447	29.3358
CD62L- Dendritic Cell %Dendritic Cell	rs35855160	1	161508445	A	G	0.2032	-0.1836	0.03291	2.57502e-08	3410	Temporomandibular disorders	A	G	0.14601	5.48621e-05	0.0275406	0.998411	211023	0.0090446	31.1053
CD62L- Dendritic Cell %Dendritic Cell	rs3766374	1	160750764	A	G	0.2213	-0.1647	0.03204	2.87998e-07	3410	Temporomandibular disorders	A	G	0.260839	-0.0180466	0.0219624	0.411244	211023	0.00768945	26.4087
CD62L- Dendritic Cell %Dendritic Cell	rs3789615	1	114398704	T	C	0.4032	0.123	0.02617	2.70502e-06	3410	Temporomandibular disorders	T	C	0.466864	-0.00267901	0.0192838	0.889509	211023	0.00643642	22.0774
CD62L- Dendritic Cell %Dendritic Cell	rs41266883	1	160349284	T	A	0.0658	-0.2641	0.05316	7.07995e-07	3410	Temporomandibular disorders	T	A	0.15449	-0.00492977	0.0276893	0.858693	211023	0.00718589	24.6668
CD62L- Dendritic Cell %Dendritic Cell	rs41270001	1	161071204	G	A	0.0431	-0.3561	0.06723	1.256e-07	3410	Temporomandibular disorders	G	A	0.00852794	-0.0407672	0.106933	0.703025	211023	0.00816028	28.039
CD62L- Dendritic Cell %Dendritic Cell	rs41275192	11	6458257	C	T	0.021	0.4062	0.09061	7.61395e-06	3410	Temporomandibular disorders	C	T	0.0401031	0.0643487	0.0494946	0.193562	211023	0.00585897	20.085
CD62L- Dendritic Cell %Dendritic Cell	rs4656716	1	169759376	G	A	0.6773	-0.174	0.02822	7.81808e-10	3410	Temporomandibular disorders	G	A	0.674842	0.0251227	0.0204791	0.219916	211023	0.0110259	37.9953
CD62L- Dendritic Cell %Dendritic Cell	rs4680245	3	156220743	A	G	0.0334	-0.3312	0.07348	6.80503e-06	3410	Temporomandibular disorders	A	G	0.0209206	-0.0689129	0.0674996	0.307283	211023	0.00592254	20.3043
CD62L- Dendritic Cell %Dendritic Cell	rs55716874	1	163006966	G	A	0.1507	-0.1797	0.03714	1.37899e-06	3410	Temporomandibular disorders	G	A	0.102968	-0.00842263	0.0316794	0.790338	211023	0.00681846	23.3969
CD62L- Dendritic Cell %Dendritic Cell	rs56128851	1	162287057	A	G	0.0164	0.4664	0.1039	7.33398e-06	3410	Temporomandibular disorders	A	G	0.0268814	0.0456313	0.0611802	0.455758	211023	0.00587453	20.1387
CD62L- Dendritic Cell %Dendritic Cell	rs56199187	1	161551141	T	C	0.2441	0.7548	0.02809	2.11349e-144	3410	Temporomandibular disorders	T	C	0.107764	0.0247204	0.0309632	0.42465	211023	0.174741	721.615
CD62L- Dendritic Cell %Dendritic Cell	rs5767014	22	48078471	C	T	0.7776	-0.1368	0.03073	8.76799e-06	3410	Temporomandibular disorders	C	T	0.858102	0.00249492	0.0274087	0.927472	211023	0.00577798	19.8058
CD62L- Dendritic Cell %Dendritic Cell	rs61801824	1	161597277	A	T	0.7673	0.2843	0.03118	1.25487e-19	3410	Temporomandibular disorders	A	T	0.650241	0.0289855	0.0207404	0.162252	211023	0.0238005	83.0896
CD62L- Dendritic Cell %Dendritic Cell	rs61802090	1	161385396	C	T	0.1013	-0.2521	0.04369	8.56604e-09	3410	Temporomandibular disorders	C	T	0.0221672	-0.0538449	0.0667432	0.419812	211023	0.00966957	33.2757
CD62L- Dendritic Cell %Dendritic Cell	rs62300075	4	43116523	C	A	0.3707	0.1381	0.027	3.32499e-07	3410	Temporomandibular disorders	C	A	0.365681	-0.0246226	0.0200064	0.218422	211023	0.00761353	26.146
CD62L- Dendritic Cell %Dendritic Cell	rs6427594	1	161485731	C	T	0.9232	0.2406	0.04868	8.09804e-07	3410	Temporomandibular disorders	C	T	0.854761	-0.0208984	0.0276506	0.449767	211023	0.00711272	24.4138
CD62L- Dendritic Cell %Dendritic Cell	rs6537835	1	114566293	A	G	0.8488	-0.2072	0.03711	2.54302e-08	3410	Temporomandibular disorders	A	G	0.833853	-0.00690066	0.025801	0.789118	211023	0.00905922	31.1561
CD62L- Dendritic Cell %Dendritic Cell	rs6664865	1	162940594	T	C	0.2654	-0.1426	0.02945	1.339e-06	3410	Temporomandibular disorders	T	C	0.201718	-0.0180478	0.0239297	0.450727	211023	0.0068287	23.4322
CD62L- Dendritic Cell %Dendritic Cell	rs702185	9	1621830	G	A	0.0783	0.2232	0.04854	4.41205e-06	3410	Temporomandibular disorders	G	A	0.00940126	0.136513	0.101565	0.17892	211023	0.0061624	21.1317
CD62L- Dendritic Cell %Dendritic Cell	rs7163051	15	68069190	A	G	0.3702	0.1266	0.02752	4.34901e-06	3410	Temporomandibular disorders	A	G	0.279133	0.0182556	0.021472	0.39521	211023	0.00616779	21.1503
CD62L- Dendritic Cell %Dendritic Cell	rs71634908	1	161746900	A	G	0.0696	0.3872	0.05209	1.32495e-13	3410	Temporomandibular disorders	A	G	0.0156726	0.0569871	0.0790285	0.47085	211023	0.0159451	55.2214
CD62L- Dendritic Cell %Dendritic Cell	rs71664880	1	115209257	A	G	0.0839	0.2238	0.04672	1.73301e-06	3410	Temporomandibular disorders	A	G	0.0401074	0.0137748	0.0490686	0.778922	211023	0.00668417	22.9329
CD62L- Dendritic Cell %Dendritic Cell	rs72704075	1	161706204	T	C	0.0267	0.6149	0.07808	4.55093e-15	3410	Temporomandibular disorders	T	C	0.00643862	0.0914714	0.120961	0.449526	211023	0.0178627	61.9833
CD62L- Dendritic Cell %Dendritic Cell	rs75220521	6	80950413	G	T	0.0023	1.355	0.2917	3.498e-06	3410	Temporomandibular disorders	G	T	0.0288702	-0.0423859	0.0581175	0.465809	211023	0.00628799	21.5651
CD62L- Dendritic Cell %Dendritic Cell	rs7527826	1	161999532	A	G	0.4479	0.177	0.02645	2.55329e-11	3410	Temporomandibular disorders	A	G	0.443982	-0.00732089	0.0193686	0.705448	211023	0.0129621	44.7549
CD62L- Dendritic Cell %Dendritic Cell	rs76265753	1	161211344	T	C	0.021	0.4827	0.09135	1.341e-07	3410	Temporomandibular disorders	T	C	0.0237535	0.034382	0.0633434	0.587277	211023	0.0081216	27.905
CD62L- Dendritic Cell %Dendritic Cell	rs78548019	6	148052307	T	C	0.0031	-1.039	0.231	7.05602e-06	3410	Temporomandibular disorders	T	C	0.0241785	0.0592889	0.0626991	0.344348	211023	0.00589772	20.2187
CD62L- Dendritic Cell %Dendritic Cell	rs78958053	1	162080546	G	A	0.0531	-0.3137	0.05731	4.74297e-08	3410	Temporomandibular disorders	G	A	0.0637265	0.000836755	0.0404786	0.983508	211023	0.00870993	29.9442
CD62L- Dendritic Cell %Dendritic Cell	rs79017888	1	160763426	C	G	0.0166	0.5084	0.1017	5.99004e-07	3410	Temporomandibular disorders	C	G	0.0382802	-0.00900654	0.0499778	0.856987	211023	0.00727518	24.9755
CD62L- Dendritic Cell %Dendritic Cell	rs79979402	1	62062133	G	A	0.0679	0.2373	0.05218	5.63599e-06	3410	Temporomandibular disorders	G	A	0.0070593	0.146659	0.120053	0.22185	211023	0.00602847	20.6696
CD62L- Dendritic Cell %Dendritic Cell	rs9651050	1	161289276	C	T	0.3743	0.2556	0.0274	1.88322e-20	3410	Temporomandibular disorders	C	T	0.428429	-0.0276824	0.0193832	0.153245	211023	0.0248841	86.9693
CD86+ myeloid Dendritic Cell Absolute Count	rs10918342	1	161980661	A	G	0.7186	-0.1579	0.02901	5.61694e-08	3387	Temporomandibular disorders	A	G	0.674137	0.00647762	0.0208184	0.755687	211023	0.00867104	29.6082
CD86+ myeloid Dendritic Cell Absolute Count	rs10919058	1	162282173	T	G	0.1423	0.1794	0.0377	2.02302e-06	3387	Temporomandibular disorders	T	G	0.145681	0.00026482	0.0275119	0.99232	211023	0.0066413	22.6311
CD86+ myeloid Dendritic Cell Absolute Count	rs111504845	1	161595689	A	G	0.2901	-0.3647	0.02902	1.88495e-35	3387	Temporomandibular disorders	A	G	0.395632	-0.0104514	0.0201424	0.603847	211023	0.0445521	157.841
CD86+ myeloid Dendritic Cell Absolute Count	rs111516661	1	161299625	T	C	0.096	-0.3078	0.04442	5.05359e-12	3387	Temporomandibular disorders	T	C	0.0664777	0.0563305	0.0388794	0.147379	211023	0.0139782	47.987
CD86+ myeloid Dendritic Cell Absolute Count	rs112750600	1	161772481	T	C	0.0114	0.6983	0.1208	8.06195e-09	3387	Temporomandibular disorders	T	C	0.00407758	-0.0430104	0.154933	0.781313	211023	0.00976948	33.3959
CD86+ myeloid Dendritic Cell Absolute Count	rs112966518	4	75296401	G	T	0.2149	-0.1444	0.03211	7.18406e-06	3387	Temporomandibular disorders	G	T	0.343926	0.0153003	0.0202564	0.45005	211023	0.00593544	20.2114
CD86+ myeloid Dendritic Cell Absolute Count	rs113995133	1	163515407	A	G	0.0103	-0.6058	0.1285	2.51102e-06	3387	Temporomandibular disorders	A	G	0.00581355	0.0714024	0.128593	0.578718	211023	0.00651923	22.2124
CD86+ myeloid Dendritic Cell Absolute Count	rs114676248	1	161914613	C	T	0.0627	0.6803	0.05555	8.96396e-34	3387	Temporomandibular disorders	C	T	0.00517644	-0.0834927	0.135683	0.538322	211023	0.0424034	149.891
CD86+ myeloid Dendritic Cell Absolute Count	rs115227354	1	161037180	G	A	0.0548	-0.2889	0.05764	5.65106e-07	3387	Temporomandibular disorders	G	A	0.0603068	-0.0104145	0.0406617	0.797854	211023	0.00736245	25.1068
CD86+ myeloid Dendritic Cell Absolute Count	rs115642304	1	161346879	C	T	0.0254	0.3724	0.08169	5.33495e-06	3387	Temporomandibular disorders	C	T	0.00156259	-0.189909	0.243562	0.43556	211023	0.00609831	20.7695
CD86+ myeloid Dendritic Cell Absolute Count	rs11576837	1	161034084	G	A	0.6717	-0.1302	0.02839	4.67401e-06	3387	Temporomandibular disorders	G	A	0.622354	0.0198198	0.0198108	0.317091	211023	0.00617145	21.0201
CD86+ myeloid Dendritic Cell Absolute Count	rs115849513	3	1786253	T	A	0.0245	-0.3927	0.08325	2.495e-06	3387	Temporomandibular disorders	T	A	0.0270933	0.0608183	0.0595753	0.307319	211023	0.00652671	22.2381
CD86+ myeloid Dendritic Cell Absolute Count	rs116812574	1	152116485	A	G	0.0028	1.052	0.231	5.36995e-06	3387	Temporomandibular disorders	A	G	0.00404253	0.0800728	0.15519	0.605878	211023	0.00608613	20.7277
CD86+ myeloid Dendritic Cell Absolute Count	rs12005879	9	130862262	A	G	0.0576	-0.2492	0.05518	6.52995e-06	3387	Temporomandibular disorders	A	G	0.0422357	-0.0498313	0.0477934	0.297115	211023	0.00598563	20.3834
CD86+ myeloid Dendritic Cell Absolute Count	rs12032664	1	161539365	A	G	0.1588	-0.3857	0.03491	6.60693e-28	3387	Temporomandibular disorders	A	G	0.356495	-0.0229328	0.0201835	0.255866	211023	0.0347863	121.995
CD86+ myeloid Dendritic Cell Absolute Count	rs12058421	1	160611362	A	C	0.0868	0.2101	0.04591	4.92402e-06	3387	Temporomandibular disorders	A	C	0.166822	-0.0214355	0.0259403	0.408612	211023	0.00614533	20.9306
CD86+ myeloid Dendritic Cell Absolute Count	rs12128746	1	157329668	T	C	0.2622	0.1539	0.02983	2.61e-07	3387	Temporomandibular disorders	T	C	0.466666	0.0172007	0.0193365	0.37371	211023	0.00779751	26.602
CD86+ myeloid Dendritic Cell Absolute Count	rs12134798	1	119572761	T	C	0.1673	0.1639	0.03471	2.44602e-06	3387	Temporomandibular disorders	T	C	0.196503	-0.0136997	0.024231	0.571816	211023	0.00654009	22.2839
CD86+ myeloid Dendritic Cell Absolute Count	rs12135728	1	161404623	T	G	0.3364	-0.2806	0.02783	1.44012e-23	3387	Temporomandibular disorders	T	G	0.244279	0.0125414	0.022597	0.578893	211023	0.0291401	101.6
CD86+ myeloid Dendritic Cell Absolute Count	rs139939515	1	163989513	T	C	0.0124	-0.5561	0.1174	2.28202e-06	3387	Temporomandibular disorders	T	C	0.0107091	0.100851	0.0915329	0.27055	211023	0.00658092	22.424
CD86+ myeloid Dendritic Cell Absolute Count	rs140205436	15	25724650	T	C	0.0006	-2.409	0.5106	2.476e-06	3387	Temporomandibular disorders	T	C	0.0301209	-0.0431099	0.0570951	0.450216	211023	0.00652908	22.2462
CD86+ myeloid Dendritic Cell Absolute Count	rs142120486	1	161487192	C	G	0.1469	-0.3648	0.03777	8.72369e-22	3387	Temporomandibular disorders	C	G	0.0266933	-0.12057	0.0595355	0.0428499	211023	0.0268041	93.2307
CD86+ myeloid Dendritic Cell Absolute Count	rs142405270	1	161383559	G	A	0.0449	-0.3387	0.06568	2.65003e-07	3387	Temporomandibular disorders	G	A	0.00475736	-0.0214114	0.140128	0.878557	211023	0.00779027	26.5771
CD86+ myeloid Dendritic Cell Absolute Count	rs143032729	1	160383999	G	A	0.0326	0.3723	0.07548	8.52295e-07	3387	Temporomandibular disorders	G	A	0.0326646	-0.0945367	0.0543313	0.0818578	211023	0.00713179	24.3145
CD86+ myeloid Dendritic Cell Absolute Count	rs144123971	1	162866258	T	C	0.0793	0.236	0.04933	1.78698e-06	3387	Temporomandibular disorders	T	C	0.0303177	-0.0103039	0.0572666	0.857209	211023	0.00671215	22.8742
CD86+ myeloid Dendritic Cell Absolute Count	rs148402970	1	161804705	T	C	0.0458	-0.3207	0.06487	8.04396e-07	3387	Temporomandibular disorders	T	C	0.000248639	-1.17987	0.67727	0.0814911	211023	0.00716428	24.4261
CD86+ myeloid Dendritic Cell Absolute Count	rs148824583	1	161689950	C	T	0.0378	-0.3764	0.06868	4.56205e-08	3387	Temporomandibular disorders	C	T	0.0373103	-0.0211826	0.0508416	0.676943	211023	0.00879001	30.018
CD86+ myeloid Dendritic Cell Absolute Count	rs1503813	1	161730889	G	A	0.2792	0.1993	0.0294	1.40088e-11	3387	Temporomandibular disorders	G	A	0.229853	-0.0505091	0.0228688	0.0271988	211023	0.013386	45.9265
CD86+ myeloid Dendritic Cell Absolute Count	rs16938204	8	72436391	T	C	0.2938	0.1278	0.02818	5.94005e-06	3387	Temporomandibular disorders	T	C	0.273498	-0.0392014	0.0216305	0.0699375	211023	0.00603581	20.5553
CD86+ myeloid Dendritic Cell Absolute Count	rs17359123	1	163374553	G	T	0.2917	0.14	0.02848	9.29501e-07	3387	Temporomandibular disorders	G	T	0.161141	0.0431831	0.0262542	0.10001	211023	0.00708392	24.1501
CD86+ myeloid Dendritic Cell Absolute Count	rs185312213	14	51470392	G	T	0.0066	-0.7215	0.1571	4.52501e-06	3387	Temporomandibular disorders	G	T	0.00934637	0.0598958	0.101246	0.554129	211023	0.00618884	21.0797
CD86+ myeloid Dendritic Cell Absolute Count	rs1954172	1	161707945	C	T	0.1185	0.2214	0.04085	6.42096e-08	3387	Temporomandibular disorders	C	T	0.103092	0.00488017	0.0315037	0.876894	211023	0.00859816	29.3572
CD86+ myeloid Dendritic Cell Absolute Count	rs1996740	4	77827823	G	A	0.4786	-0.1156	0.02607	9.55807e-06	3387	Temporomandibular disorders	G	A	0.410985	0.0415414	0.0195361	0.0334703	211023	0.00577171	19.6507
CD86+ myeloid Dendritic Cell Absolute Count	rs2820576	1	160001653	T	C	0.6131	-0.1643	0.02671	8.63098e-10	3387	Temporomandibular disorders	T	C	0.48919	0.0072813	0.0192577	0.705359	211023	0.0110481	37.8156
CD86+ myeloid Dendritic Cell Absolute Count	rs33941127	1	161198214	T	C	0.2309	-0.2051	0.03144	7.81988e-11	3387	Temporomandibular disorders	T	C	0.221794	-0.0112476	0.0231062	0.626415	211023	0.0124088	42.5314
CD86+ myeloid Dendritic Cell Absolute Count	rs35161722	1	160514010	T	C	0.0232	0.4618	0.08868	2.02502e-07	3387	Temporomandibular disorders	T	C	0.00482271	-0.0535536	0.151749	0.724157	211023	0.00794288	27.1019
CD86+ myeloid Dendritic Cell Absolute Count	rs35855160	1	161508445	A	G	0.2028	-0.2539	0.03293	1.62592e-14	3387	Temporomandibular disorders	A	G	0.14601	5.48621e-05	0.0275406	0.998411	211023	0.0172492	59.4135
CD86+ myeloid Dendritic Cell Absolute Count	rs3789359	1	181051045	C	T	0.023	-0.3862	0.08529	6.158e-06	3387	Temporomandibular disorders	C	T	0.0608692	0.0305266	0.0400254	0.445653	211023	0.00601717	20.4914
CD86+ myeloid Dendritic Cell Absolute Count	rs380095	1	168065866	C	G	0.9609	-0.3455	0.06882	5.44503e-07	3387	Temporomandibular disorders	C	G	0.905393	0.0136579	0.0327961	0.677082	211023	0.00738638	25.189
CD86+ myeloid Dendritic Cell Absolute Count	rs4078109	1	161259861	G	A	0.5102	-0.137	0.02617	1.75999e-07	3387	Temporomandibular disorders	G	A	0.611893	-0.0285432	0.0198921	0.151314	211023	0.00802636	27.3891
CD86+ myeloid Dendritic Cell Absolute Count	rs4326638	1	161419170	C	T	0.7285	0.29	0.02901	3.35274e-23	3387	Temporomandibular disorders	C	T	0.542708	0.0137357	0.0194755	0.480637	211023	0.0286587	99.8721
CD86+ myeloid Dendritic Cell Absolute Count	rs4656251	1	160184534	G	A	0.5654	0.1364	0.02697	4.45102e-07	3387	Temporomandibular disorders	G	A	0.704332	0.0305332	0.0210931	0.147744	211023	0.00749522	25.5629
CD86+ myeloid Dendritic Cell Absolute Count	rs512645	1	160828336	G	A	0.4342	0.1698	0.02696	3.38104e-10	3387	Temporomandibular disorders	G	A	0.50524	-0.0153096	0.0192315	0.42599	211023	0.0115761	39.6441
CD86+ myeloid Dendritic Cell Absolute Count	rs61801824	1	161597277	A	T	0.7672	0.2327	0.03144	1.67302e-13	3387	Temporomandibular disorders	A	T	0.650241	0.0289855	0.0207404	0.162252	211023	0.0159164	54.7484
CD86+ myeloid Dendritic Cell Absolute Count	rs6427594	1	161485731	C	T	0.9231	0.267	0.04873	4.61296e-08	3387	Temporomandibular disorders	C	T	0.854761	-0.0208984	0.0276506	0.449767	211023	0.00878581	30.0036
CD86+ myeloid Dendritic Cell Absolute Count	rs6656063	1	157995066	T	C	0.2499	0.1405	0.02956	2.093e-06	3387	Temporomandibular disorders	T	C	0.37925	-0.0171081	0.0199272	0.390601	211023	0.00662585	22.5781
CD86+ myeloid Dendritic Cell Absolute Count	rs71632979	1	161556607	G	A	0.2449	0.8088	0.02785	9.7051e-166	3387	Temporomandibular disorders	G	A	0.108471	0.0269224	0.0308591	0.382974	211023	0.199366	842.899
CD86+ myeloid Dendritic Cell Absolute Count	rs71639910	1	161967984	A	G	0.0686	0.3667	0.05205	2.25476e-12	3387	Temporomandibular disorders	A	G	0.0286968	-0.075043	0.0579842	0.195597	211023	0.0144427	49.6048
CD86+ myeloid Dendritic Cell Absolute Count	rs72704075	1	161706204	T	C	0.0267	0.6285	0.07833	1.40702e-15	3387	Temporomandibular disorders	T	C	0.00643862	0.0914714	0.120961	0.449526	211023	0.0186535	64.3425
CD86+ myeloid Dendritic Cell Absolute Count	rs72715497	1	163010214	T	A	0.1247	-0.2172	0.04055	9.05795e-08	3387	Temporomandibular disorders	T	A	0.085558	-0.0271764	0.0343721	0.429145	211023	0.00839962	28.6735
CD86+ myeloid Dendritic Cell Absolute Count	rs72846852	17	79257054	T	C	0.0282	-0.3544	0.07783	5.46903e-06	3387	Temporomandibular disorders	T	C	0.00733256	-0.171671	0.114675	0.134389	211023	0.00608454	20.7222
CD86+ myeloid Dendritic Cell Absolute Count	rs75072970	1	161088561	C	T	0.0531	0.4059	0.05879	5.96898e-12	3387	Temporomandibular disorders	C	T	0.0290816	-0.0355797	0.0573592	0.535063	211023	0.0138786	47.6403
CD86+ myeloid Dendritic Cell Absolute Count	rs7512126	1	162373984	G	A	0.3605	0.1442	0.02732	1.38599e-07	3387	Temporomandibular disorders	G	A	0.462423	0.0134155	0.0193826	0.488848	211023	0.00815824	27.8428
CD86+ myeloid Dendritic Cell Absolute Count	rs7527826	1	161999532	A	G	0.4474	0.1553	0.02662	5.98095e-09	3387	Temporomandibular disorders	A	G	0.443982	-0.00732089	0.0193686	0.705448	211023	0.00994877	34.015
CD86+ myeloid Dendritic Cell Absolute Count	rs7532602	1	161304521	A	G	0.1916	0.418	0.0334	3.63078e-35	3387	Temporomandibular disorders	A	G	0.108898	-0.0166637	0.0308317	0.588871	211023	0.0441989	156.532
CD86+ myeloid Dendritic Cell Absolute Count	rs75700156	14	43573617	C	T	0.0021	-1.333	0.2966	7.23902e-06	3387	Temporomandibular disorders	C	T	0.0149183	0.035473	0.0791267	0.653933	211023	0.00592817	20.1865
CD86+ myeloid Dendritic Cell Absolute Count	rs76157571	1	161881135	A	G	0.0558	0.273	0.0565	1.414e-06	3387	Temporomandibular disorders	A	G	0.00687394	0.0719283	0.11799	0.542119	211023	0.00684589	23.3331
CD86+ myeloid Dendritic Cell Absolute Count	rs76265753	1	161211344	T	C	0.021	0.4607	0.09165	5.25606e-07	3387	Temporomandibular disorders	T	C	0.0237535	0.034382	0.0633434	0.587277	211023	0.00740506	25.2531
CD86+ myeloid Dendritic Cell Absolute Count	rs76865667	1	163553047	T	C	0.0105	-0.5914	0.1294	5.06396e-06	3387	Temporomandibular disorders	T	C	0.0350662	0.0228973	0.0528565	0.66487	211023	0.00612927	20.8755
CD86+ myeloid Dendritic Cell Absolute Count	rs78180560	1	161123347	G	A	0.0647	0.4472	0.05419	2.18675e-16	3387	Temporomandibular disorders	G	A	0.0111425	-0.0446053	0.0944975	0.636908	211023	0.0197108	68.0626
CD86+ myeloid Dendritic Cell Absolute Count	rs78589422	1	162387917	G	T	0.0368	0.3237	0.06875	2.60399e-06	3387	Temporomandibular disorders	G	T	0.016959	0.0861192	0.0752486	0.252432	211023	0.00650267	22.1556
CD86+ myeloid Dendritic Cell Absolute Count	rs78600824	1	160871223	G	A	0.1106	-0.2259	0.04201	8.08891e-08	3387	Temporomandibular disorders	G	A	0.0729538	0.0310969	0.0373767	0.405417	211023	0.00846486	28.8982
CD86+ myeloid Dendritic Cell Absolute Count	rs78958053	1	162080546	G	A	0.0531	-0.3228	0.05752	2.15799e-08	3387	Temporomandibular disorders	G	A	0.0637265	0.000836755	0.0404786	0.983508	211023	0.00921286	31.4755
CD86+ myeloid Dendritic Cell Absolute Count	rs79017888	1	160763426	C	G	0.0165	0.5591	0.1022	4.74996e-08	3387	Temporomandibular disorders	C	G	0.0382802	-0.00900654	0.0499778	0.856987	211023	0.00875873	29.9103
CD86+ myeloid Dendritic Cell Absolute Count	rs79497887	16	57691233	G	C	0.0865	-0.2163	0.04565	2.25798e-06	3387	Temporomandibular disorders	G	C	0.0512717	0.0529277	0.0439624	0.228616	211023	0.00658487	22.4375
CD86+ myeloid Dendritic Cell Absolute Count	rs923967	8	115141083	A	T	0.4074	-0.1177	0.0264	8.52806e-06	3387	Temporomandibular disorders	A	T	0.358578	-0.00957318	0.0200854	0.63363	211023	0.0058343	19.865
CD86+ myeloid Dendritic Cell Absolute Count	rs9557311	13	99807063	A	G	0.1333	0.1673	0.03771	9.41499e-06	3387	Temporomandibular disorders	A	G	0.1689	-0.012741	0.0257802	0.621154	211023	0.0057776	19.6708
CD86+ myeloid Dendritic Cell %Dendritic Cell	rs10918342	1	161980661	A	G	0.7191	-0.142	0.02902	1.033e-06	3410	Temporomandibular disorders	A	G	0.674137	0.00647762	0.0208184	0.755687	211023	0.0069725	23.9291
CD86+ myeloid Dendritic Cell %Dendritic Cell	rs10919058	1	162282173	T	G	0.1424	0.1731	0.03762	4.38299e-06	3410	Temporomandibular disorders	T	G	0.145681	0.00026482	0.0275119	0.99232	211023	0.00617041	21.1593
CD86+ myeloid Dendritic Cell %Dendritic Cell	rs111274042	1	161885145	C	T	0.0114	0.5981	0.1208	7.70992e-07	3410	Temporomandibular disorders	C	T	0.00362123	-0.0828734	0.164159	0.613674	211023	0.00713754	24.4996
CD86+ myeloid Dendritic Cell %Dendritic Cell	rs111504845	1	161595689	A	G	0.2899	-0.3825	0.02897	7.2845e-39	3410	Temporomandibular disorders	A	G	0.395632	-0.0104514	0.0201424	0.603847	211023	0.048636	174.225
CD86+ myeloid Dendritic Cell %Dendritic Cell	rs111578062	1	163173938	A	G	0.013	-0.5075	0.1144	9.46804e-06	3410	Temporomandibular disorders	A	G	0.0200853	-0.0431961	0.0698215	0.536137	211023	0.00573808	19.6682
CD86+ myeloid Dendritic Cell %Dendritic Cell	rs11264701	1	157368875	T	C	0.1233	-0.1843	0.03934	2.90797e-06	3410	Temporomandibular disorders	T	C	0.113954	0.049978	0.0303638	0.09977	211023	0.00639501	21.9345
CD86+ myeloid Dendritic Cell %Dendritic Cell	rs11265410	1	160460790	C	T	0.1255	-0.1729	0.03901	9.621e-06	3410	Temporomandibular disorders	C	T	0.098208	-0.0244131	0.0329357	0.45855	211023	0.00572782	19.6328
CD86+ myeloid Dendritic Cell %Dendritic Cell	rs113345111	18	24876019	G	A	0.0428	0.2938	0.06497	6.30507e-06	3410	Temporomandibular disorders	G	A	0.00984238	0.0491479	0.0975378	0.614342	211023	0.00596111	20.4373
CD86+ myeloid Dendritic Cell %Dendritic Cell	rs113404917	6	147140128	T	C	0.0633	0.2353	0.05309	9.64295e-06	3410	Temporomandibular disorders	T	C	0.0719791	0.0301931	0.037806	0.424503	211023	0.00572756	19.632
CD86+ myeloid Dendritic Cell %Dendritic Cell	rs113981173	1	160683780	C	T	0.0485	-0.2927	0.06294	3.42602e-06	3410	Temporomandibular disorders	C	T	0.0386373	-0.0041822	0.0514634	0.935231	211023	0.0063022	21.6141
CD86+ myeloid Dendritic Cell %Dendritic Cell	rs113995133	1	163515407	A	G	0.0103	-0.6667	0.1287	2.339e-07	3410	Temporomandibular disorders	A	G	0.00581355	0.0714024	0.128593	0.578718	211023	0.0078081	26.8194
CD86+ myeloid Dendritic Cell %Dendritic Cell	rs114566711	2	190586910	T	A	0.0009	-1.864	0.391	1.948e-06	3410	Temporomandibular disorders	T	A	0.0164288	-0.120396	0.0762403	0.114298	211023	0.00662063	22.7135
CD86+ myeloid Dendritic Cell %Dendritic Cell	rs114676248	1	161914613	C	T	0.0625	0.6779	0.0557	2.1928e-33	3410	Temporomandibular disorders	C	T	0.00517644	-0.0834927	0.135683	0.538322	211023	0.0416294	148.036
CD86+ myeloid Dendritic Cell %Dendritic Cell	rs115227354	1	161037180	G	A	0.0548	-0.3005	0.05765	1.97501e-07	3410	Temporomandibular disorders	G	A	0.0603068	-0.0104145	0.0406617	0.797854	211023	0.00790477	27.1541
CD86+ myeloid Dendritic Cell %Dendritic Cell	rs11576837	1	161034084	G	A	0.6708	-0.126	0.02834	9.08009e-06	3410	Temporomandibular disorders	G	A	0.622354	0.0198198	0.0198108	0.317091	211023	0.00576337	19.7554
CD86+ myeloid Dendritic Cell %Dendritic Cell	rs117690664	8	106681486	A	C	0.0007	-2.515	0.5157	1.123e-06	3410	Temporomandibular disorders	A	C	0.0111725	0.0130576	0.0912268	0.886185	211023	0.00692642	23.7699
CD86+ myeloid Dendritic Cell %Dendritic Cell	rs12058421	1	160611362	A	C	0.0865	0.229	0.04595	6.57204e-07	3410	Temporomandibular disorders	A	C	0.166822	-0.0214355	0.0259403	0.408612	211023	0.00723092	24.8225
CD86+ myeloid Dendritic Cell %Dendritic Cell	rs12128746	1	157329668	T	C	0.2614	0.1451	0.02988	1.25e-06	3410	Temporomandibular disorders	T	C	0.466666	0.0172007	0.0193365	0.37371	211023	0.00686794	23.5678
CD86+ myeloid Dendritic Cell %Dendritic Cell	rs12135728	1	161404623	T	G	0.3364	-0.2664	0.02784	1.99618e-21	3410	Temporomandibular disorders	T	G	0.244279	0.0125414	0.022597	0.578893	211023	0.0261498	91.5114
CD86+ myeloid Dendritic Cell %Dendritic Cell	rs139939515	1	163989513	T	C	0.0123	-0.6222	0.1176	1.30299e-07	3410	Temporomandibular disorders	T	C	0.0107091	0.100851	0.0915329	0.27055	211023	0.00814217	27.9763
CD86+ myeloid Dendritic Cell %Dendritic Cell	rs140205436	15	25724650	T	C	0.0006	-2.273	0.5121	9.34394e-06	3410	Temporomandibular disorders	T	C	0.0301209	-0.0431099	0.0570951	0.450216	211023	0.00574425	19.6895
CD86+ myeloid Dendritic Cell %Dendritic Cell	rs141701631	1	162197937	G	A	0.0765	0.2677	0.0499	8.69901e-08	3410	Temporomandibular disorders	G	A	0.0489128	0.0434718	0.0447222	0.33103	211023	0.00836934	28.7634
CD86+ myeloid Dendritic Cell %Dendritic Cell	rs142120486	1	161487192	C	G	0.1469	-0.3483	0.03785	6.03532e-20	3410	Temporomandibular disorders	C	G	0.0266933	-0.12057	0.0595355	0.0428499	211023	0.0242308	84.6292
CD86+ myeloid Dendritic Cell %Dendritic Cell	rs143032729	1	160383999	G	A	0.0326	0.3819	0.07557	4.583e-07	3410	Temporomandibular disorders	G	A	0.0326646	-0.0945367	0.0543313	0.0818578	211023	0.00743371	25.5238
CD86+ myeloid Dendritic Cell %Dendritic Cell	rs143512471	5	63785946	A	G	0.026	-0.3741	0.08154	4.62999e-06	3410	Temporomandibular disorders	A	G	0.0104241	-0.150135	0.0956467	0.11649	211023	0.00613489	21.0368
CD86+ myeloid Dendritic Cell %Dendritic Cell	rs143555771	10	88184502	T	C	0.0015	-1.586	0.3474	5.19302e-06	3410	Temporomandibular disorders	T	C	0.0573552	0.0110827	0.0411869	0.787865	211023	0.006075	20.8301
CD86+ myeloid Dendritic Cell %Dendritic Cell	rs144259606	7	110038676	C	A	0.001	1.672	0.3718	7.10101e-06	3410	Temporomandibular disorders	C	A	0.00528573	-0.307115	0.144325	0.0333419	211023	0.00589565	20.2115
CD86+ myeloid Dendritic Cell %Dendritic Cell	rs148824583	1	161689950	C	T	0.0377	-0.411	0.06872	2.45799e-09	3410	Temporomandibular disorders	C	T	0.0373103	-0.0211826	0.0508416	0.676943	211023	0.0103808	35.7489
CD86+ myeloid Dendritic Cell %Dendritic Cell	rs1503813	1	161730889	G	A	0.2792	0.198	0.02943	2.00586e-11	3410	Temporomandibular disorders	G	A	0.229853	-0.0505091	0.0228688	0.0271988	211023	0.0130999	45.2371
CD86+ myeloid Dendritic Cell %Dendritic Cell	rs164182	1	162375409	G	T	0.1274	0.1831	0.03819	1.704e-06	3410	Temporomandibular disorders	G	T	0.147266	-0.00622506	0.0274343	0.820495	211023	0.00669584	22.9733
CD86+ myeloid Dendritic Cell %Dendritic Cell	rs17359123	1	163374553	G	T	0.2915	0.1621	0.02844	1.31e-08	3410	Temporomandibular disorders	G	T	0.161141	0.0431831	0.0262542	0.10001	211023	0.00943701	32.4677
CD86+ myeloid Dendritic Cell %Dendritic Cell	rs192316193	1	161145072	G	A	0.0453	0.3875	0.06231	5.59294e-10	3410	Temporomandibular disorders	G	A	0.0345137	-0.0293483	0.0526516	0.57725	211023	0.0112144	38.6521
CD86+ myeloid Dendritic Cell %Dendritic Cell	rs1996740	4	77827823	G	A	0.4776	-0.1204	0.02608	4.06602e-06	3410	Temporomandibular disorders	G	A	0.410985	0.0415414	0.0195361	0.0334703	211023	0.00621123	21.3002
CD86+ myeloid Dendritic Cell %Dendritic Cell	rs2820576	1	160001653	T	C	0.6136	-0.1555	0.02673	6.58294e-09	3410	Temporomandibular disorders	T	C	0.48919	0.0072813	0.0192577	0.705359	211023	0.00982697	33.8227
CD86+ myeloid Dendritic Cell %Dendritic Cell	rs332396	1	161538390	G	T	0.1587	-0.3723	0.03502	5.38146e-26	3410	Temporomandibular disorders	G	T	0.356452	-0.0236639	0.0201806	0.240953	211023	0.0320803	112.953
CD86+ myeloid Dendritic Cell %Dendritic Cell	rs347311	1	162334117	C	G	0.3051	0.1304	0.02932	8.99995e-06	3410	Temporomandibular disorders	C	G	0.246552	0.0482731	0.0225159	0.0320361	211023	0.00576715	19.7684
CD86+ myeloid Dendritic Cell %Dendritic Cell	rs35161722	1	160514010	T	C	0.0232	0.4744	0.08875	9.66006e-08	3410	Temporomandibular disorders	T	C	0.00482271	-0.0535536	0.151749	0.724157	211023	0.00830949	28.556
CD86+ myeloid Dendritic Cell %Dendritic Cell	rs35376962	1	161738085	A	G	0.0699	0.3713	0.05224	1.42988e-12	3410	Temporomandibular disorders	A	G	0.0156919	0.0566846	0.0790964	0.473589	211023	0.0145983	50.4881
CD86+ myeloid Dendritic Cell %Dendritic Cell	rs35855160	1	161508445	A	G	0.2032	-0.2317	0.03293	2.38013e-12	3410	Temporomandibular disorders	A	G	0.14601	5.48621e-05	0.0275406	0.998411	211023	0.0143105	49.4782
CD86+ myeloid Dendritic Cell %Dendritic Cell	rs3789359	1	181051045	C	T	0.0229	-0.3803	0.0855	8.93799e-06	3410	Temporomandibular disorders	C	T	0.0608692	0.0305266	0.0400254	0.445653	211023	0.00576838	19.7727
CD86+ myeloid Dendritic Cell %Dendritic Cell	rs380095	1	168065866	C	G	0.9607	-0.3134	0.0688	5.424e-06	3410	Temporomandibular disorders	C	G	0.905393	0.0136579	0.0327961	0.677082	211023	0.00604828	20.738
CD86+ myeloid Dendritic Cell %Dendritic Cell	rs3856266	1	158004099	G	T	0.1478	0.1698	0.0367	3.861e-06	3410	Temporomandibular disorders	G	T	0.290422	-0.0192004	0.0212446	0.366114	211023	0.00623837	21.3938
CD86+ myeloid Dendritic Cell %Dendritic Cell	rs4078109	1	161259861	G	A	0.5097	-0.1515	0.02612	7.21107e-09	3410	Temporomandibular disorders	G	A	0.611893	-0.0285432	0.0198921	0.151314	211023	0.00976924	33.622
CD86+ myeloid Dendritic Cell %Dendritic Cell	rs4326638	1	161419170	C	T	0.729	0.2838	0.02907	3.20922e-22	3410	Temporomandibular disorders	C	T	0.542708	0.0137357	0.0194755	0.480637	211023	0.0271899	95.2533
CD86+ myeloid Dendritic Cell %Dendritic Cell	rs4656251	1	160184534	G	A	0.5642	0.127	0.02697	2.58399e-06	3410	Temporomandibular disorders	G	A	0.704332	0.0305332	0.0210931	0.147744	211023	0.00646065	22.1611
CD86+ myeloid Dendritic Cell %Dendritic Cell	rs4656887	1	160158430	A	G	0.2048	0.1489	0.03247	4.68198e-06	3410	Temporomandibular disorders	A	G	0.174879	-0.00139545	0.0252859	0.95599	211023	0.00612915	21.017
CD86+ myeloid Dendritic Cell %Dendritic Cell	rs4656984	1	161109119	C	T	0.6032	-0.1364	0.02728	6.07505e-07	3410	Temporomandibular disorders	C	T	0.577768	0.0130656	0.0195175	0.503221	211023	0.00727802	24.9853
CD86+ myeloid Dendritic Cell %Dendritic Cell	rs512645	1	160828336	G	A	0.4342	0.1581	0.02703	5.41901e-09	3410	Temporomandibular disorders	G	A	0.50524	-0.0153096	0.0192315	0.42599	211023	0.00993303	34.1914
CD86+ myeloid Dendritic Cell %Dendritic Cell	rs61801824	1	161597277	A	T	0.7673	0.2518	0.03137	1.35894e-15	3410	Temporomandibular disorders	A	T	0.650241	0.0289855	0.0207404	0.162252	211023	0.0185438	64.3914
CD86+ myeloid Dendritic Cell %Dendritic Cell	rs6427594	1	161485731	C	T	0.9232	0.3032	0.04876	5.61901e-10	3410	Temporomandibular disorders	C	T	0.854761	-0.0208984	0.0276506	0.449767	211023	0.0112119	38.6435
CD86+ myeloid Dendritic Cell %Dendritic Cell	rs6681076	1	161514534	G	A	0.0784	-0.2288	0.04968	4.26098e-06	3410	Temporomandibular disorders	G	A	0.0720451	0.00330017	0.0381138	0.931	211023	0.00618161	21.198
CD86+ myeloid Dendritic Cell %Dendritic Cell	rs71632979	1	161556607	G	A	0.2447	0.8089	0.02792	4.21697e-165	3410	Temporomandibular disorders	G	A	0.108471	0.0269224	0.0308591	0.382974	211023	0.19753	838.888
CD86+ myeloid Dendritic Cell %Dendritic Cell	rs72704075	1	161706204	T	C	0.0267	0.5773	0.07845	2.31686e-13	3410	Temporomandibular disorders	T	C	0.00643862	0.0914714	0.120961	0.449526	211023	0.0156322	54.1206
CD86+ myeloid Dendritic Cell %Dendritic Cell	rs72745440	15	67314264	A	C	0.0141	-0.5139	0.11	3.12702e-06	3410	Temporomandibular disorders	A	C	0.011161	-0.155318	0.0915112	0.0896479	211023	0.00635985	21.8131
CD86+ myeloid Dendritic Cell %Dendritic Cell	rs74501746	1	161994126	A	G	0.0355	0.3255	0.07072	4.31996e-06	3410	Temporomandibular disorders	A	G	0.0078685	-0.0901166	0.113287	0.42634	211023	0.0061741	21.172
CD86+ myeloid Dendritic Cell %Dendritic Cell	rs7512126	1	162373984	G	A	0.3607	0.1377	0.02729	4.69299e-07	3410	Temporomandibular disorders	G	A	0.462423	0.0134155	0.0193826	0.488848	211023	0.00741098	25.4452
CD86+ myeloid Dendritic Cell %Dendritic Cell	rs7527826	1	161999532	A	G	0.4479	0.1623	0.02658	1.12899e-09	3410	Temporomandibular disorders	A	G	0.443982	-0.00732089	0.0193686	0.705448	211023	0.0108156	37.2625
CD86+ myeloid Dendritic Cell %Dendritic Cell	rs7532602	1	161304521	A	G	0.1918	0.4116	0.0334	3.60662e-34	3410	Temporomandibular disorders	A	G	0.108898	-0.0166637	0.0308317	0.588871	211023	0.0426364	151.776
CD86+ myeloid Dendritic Cell %Dendritic Cell	rs75358870	14	29701258	A	C	0.0128	0.5691	0.1186	1.66901e-06	3410	Temporomandibular disorders	A	C	0.0069697	-0.0499728	0.116471	0.667882	211023	0.00670704	23.0119
CD86+ myeloid Dendritic Cell %Dendritic Cell	rs76265753	1	161211344	T	C	0.021	0.4172	0.09178	5.67205e-06	3410	Temporomandibular disorders	T	C	0.0237535	0.034382	0.0633434	0.587277	211023	0.00602302	20.6508
CD86+ myeloid Dendritic Cell %Dendritic Cell	rs76522264	8	112020580	C	G	0.0004	-2.6	0.5564	3.079e-06	3410	Temporomandibular disorders	C	G	0.0409666	0.0842074	0.0482339	0.0808425	211023	0.00636277	21.8232
CD86+ myeloid Dendritic Cell %Dendritic Cell	rs76865667	1	163553047	T	C	0.0104	-0.6362	0.1297	9.75506e-07	3410	Temporomandibular disorders	T	C	0.0350662	0.0228973	0.0528565	0.66487	211023	0.00700647	24.0465
CD86+ myeloid Dendritic Cell %Dendritic Cell	rs77148097	7	98533234	G	A	0.0767	-0.225	0.04933	5.26296e-06	3410	Temporomandibular disorders	G	A	0.022698	-0.153051	0.0652094	0.0189217	211023	0.00606383	20.7916
CD86+ myeloid Dendritic Cell %Dendritic Cell	rs77768825	19	30018881	G	A	0.0755	0.2261	0.04991	6.09902e-06	3410	Temporomandibular disorders	G	A	0.0669166	-0.00727136	0.0384448	0.849985	211023	0.00598227	20.5103
CD86+ myeloid Dendritic Cell %Dendritic Cell	rs78169719	7	157795896	C	A	0.0177	-0.443	0.09659	4.67703e-06	3410	Temporomandibular disorders	C	A	0.0150611	-0.057135	0.0810702	0.48096	211023	0.00613081	21.0227
CD86+ myeloid Dendritic Cell %Dendritic Cell	rs78180560	1	161123347	G	A	0.0642	0.4443	0.05435	4.16006e-16	3410	Temporomandibular disorders	G	A	0.0111425	-0.0446053	0.0944975	0.636908	211023	0.0192208	66.788
CD86+ myeloid Dendritic Cell %Dendritic Cell	rs78589422	1	162387917	G	T	0.0368	0.3095	0.06863	6.697e-06	3410	Temporomandibular disorders	G	T	0.016959	0.0861192	0.0752486	0.252432	211023	0.00592866	20.3254
CD86+ myeloid Dendritic Cell %Dendritic Cell	rs78600824	1	160871223	G	A	0.1104	-0.225	0.04205	9.27299e-08	3410	Temporomandibular disorders	G	A	0.0729538	0.0310969	0.0373767	0.405417	211023	0.00832621	28.614
CD86+ myeloid Dendritic Cell %Dendritic Cell	rs78958053	1	162080546	G	A	0.0531	-0.3414	0.05747	3.12097e-09	3410	Temporomandibular disorders	G	A	0.0637265	0.000836755	0.0404786	0.983508	211023	0.0102428	35.2687
CD86+ myeloid Dendritic Cell %Dendritic Cell	rs79017888	1	160763426	C	G	0.0166	0.517	0.102	4.24405e-07	3410	Temporomandibular disorders	C	G	0.0382802	-0.00900654	0.0499778	0.856987	211023	0.00747768	25.6759
CD86+ myeloid Dendritic Cell %Dendritic Cell	rs950485	1	82351556	C	A	0.4919	0.1227	0.02577	2.01002e-06	3410	Temporomandibular disorders	C	A	0.384717	0.0121339	0.0197808	0.5396	211023	0.00660432	22.6572
CD86+ myeloid Dendritic Cell %Dendritic Cell	rs972085	1	163022001	A	G	0.0523	-0.3342	0.05883	1.45801e-08	3410	Temporomandibular disorders	A	G	0.0793694	-0.0263128	0.0355132	0.458737	211023	0.00937497	32.2523
CD86+ plasmacytoid Dendritic Cell Absolute Count	rs10248630	7	67650451	G	T	0.5221	-0.1133	0.02489	5.53095e-06	3374	Temporomandibular disorders	G	T	0.578289	-0.023436	0.0194731	0.228782	211023	0.00610388	20.7087
CD86+ plasmacytoid Dendritic Cell Absolute Count	rs112496823	17	35502564	C	A	0.1768	0.1603	0.03305	1.286e-06	3374	Temporomandibular disorders	C	A	0.103345	-0.0435444	0.0316231	0.168518	211023	0.00692407	23.5108
CD86+ plasmacytoid Dendritic Cell Absolute Count	rs114468547	16	78021537	G	A	0.0491	-0.2713	0.05921	4.77101e-06	3374	Temporomandibular disorders	G	A	0.00572633	0.0062741	0.127948	0.96089	211023	0.00618401	20.9822
CD86+ plasmacytoid Dendritic Cell Absolute Count	rs11701450	21	33255729	G	C	0.0252	0.3632	0.08004	5.90201e-06	3374	Temporomandibular disorders	G	C	0.0324152	-0.0890641	0.0545755	0.102691	211023	0.00606583	20.5788
CD86+ plasmacytoid Dendritic Cell Absolute Count	rs118148569	16	12925977	T	C	0.0505	0.2729	0.05772	2.362e-06	3374	Temporomandibular disorders	T	C	0.00625809	-0.237696	0.12885	0.0650744	211023	0.00658175	22.3407
CD86+ plasmacytoid Dendritic Cell Absolute Count	rs11852100	14	36008840	C	A	0.0587	0.2639	0.0548	1.527e-06	3374	Temporomandibular disorders	C	A	0.113745	0.0191167	0.0302821	0.527853	211023	0.00682649	23.1772
CD86+ plasmacytoid Dendritic Cell Absolute Count	rs13088702	3	121995172	C	T	0.0252	0.3946	0.07957	7.45401e-07	3374	Temporomandibular disorders	C	T	0.0952282	-0.0375695	0.0325991	0.249128	211023	0.00723629	24.5786
CD86+ plasmacytoid Dendritic Cell Absolute Count	rs139557155	9	74968560	G	A	0.0578	0.2575	0.05462	2.52203e-06	3374	Temporomandibular disorders	G	A	0.0178398	0.162888	0.073044	0.0257472	211023	0.00654417	22.2123
CD86+ plasmacytoid Dendritic Cell Absolute Count	rs140090913	8	18727449	A	G	0.0028	-1.091	0.2411	6.19498e-06	3374	Temporomandibular disorders	A	G	0.00136781	-0.0773185	0.27375	0.777605	211023	0.00603229	20.4643
CD86+ plasmacytoid Dendritic Cell Absolute Count	rs142245023	14	69167517	A	G	0.0067	0.7025	0.1505	3.17198e-06	3374	Temporomandibular disorders	A	G	0.0228974	0.0677651	0.0649679	0.296923	211023	0.00641622	21.7752
CD86+ plasmacytoid Dendritic Cell Absolute Count	rs150206669	18	68630058	G	C	0.0123	-0.4937	0.1106	8.30692e-06	3374	Temporomandibular disorders	G	C	0.0341663	0.0363576	0.0534589	0.496439	211023	0.00587102	19.914
CD86+ plasmacytoid Dendritic Cell Absolute Count	rs1991164	2	1729083	C	T	0.5529	-0.117	0.02506	3.13798e-06	3374	Temporomandibular disorders	C	T	0.476595	0.00169506	0.01933	0.930122	211023	0.00641901	21.7847
CD86+ plasmacytoid Dendritic Cell Absolute Count	rs2725015	8	4607579	G	A	0.266	-0.1473	0.02834	2.16601e-07	3374	Temporomandibular disorders	G	A	0.248461	0.00592652	0.0222469	0.789933	211023	0.00794323	26.999
CD86+ plasmacytoid Dendritic Cell Absolute Count	rs313778	19	3313323	T	C	0.0702	-0.2171	0.04867	8.44695e-06	3374	Temporomandibular disorders	T	C	0.0310529	0.00931728	0.0556936	0.867138	211023	0.00586271	19.8856
CD86+ plasmacytoid Dendritic Cell Absolute Count	rs56164117	1	44707679	C	T	0.3543	-0.1223	0.02608	2.86603e-06	3374	Temporomandibular disorders	C	T	0.343279	-0.00925357	0.0203027	0.648548	211023	0.00647547	21.9776
CD86+ plasmacytoid Dendritic Cell Absolute Count	rs59335503	17	27549077	T	C	0.0981	0.1933	0.04171	3.70101e-06	3374	Temporomandibular disorders	T	C	0.183498	0.00542179	0.0248259	0.827123	211023	0.00632532	21.4647
CD86+ plasmacytoid Dendritic Cell Absolute Count	rs61852527	10	88620832	G	A	0.0649	-0.2618	0.0509	2.84197e-07	3374	Temporomandibular disorders	G	A	0.0121991	0.104381	0.089648	0.244285	211023	0.00777977	26.4391
CD86+ plasmacytoid Dendritic Cell Absolute Count	rs75070627	15	96017568	C	T	0.0037	0.9624	0.1978	1.18801e-06	3374	Temporomandibular disorders	C	T	0.0219385	-0.0328765	0.0648454	0.612156	211023	0.0069675	23.6593
CD86+ plasmacytoid Dendritic Cell Absolute Count	rs78379738	5	148939246	G	T	0.0368	0.3098	0.06801	5.41801e-06	3374	Temporomandibular disorders	G	T	0.0163757	0.0113462	0.0778367	0.884103	211023	0.00611237	20.7377
CD86+ plasmacytoid Dendritic Cell Absolute Count	rs79116372	8	36450861	T	A	0.0375	-0.3011	0.06551	4.44396e-06	3374	Temporomandibular disorders	T	A	0.031086	0.0202926	0.0557755	0.715987	211023	0.00622229	21.1129
CD86+ plasmacytoid Dendritic Cell Absolute Count	rs9513487	13	98775792	G	T	0.3251	0.1234	0.0269	4.67498e-06	3374	Temporomandibular disorders	G	T	0.37561	-0.0272673	0.019824	0.168985	211023	0.00619841	21.0314
CD86+ plasmacytoid Dendritic Cell %Dendritic Cell	rs10164401	19	6488983	G	A	0.4698	-0.1119	0.02519	9.13798e-06	3410	Temporomandibular disorders	G	A	0.556306	0.0255963	0.019502	0.189352	211023	0.00575365	19.7219
CD86+ plasmacytoid Dendritic Cell %Dendritic Cell	rs10170363	2	15132681	T	C	0.2944	0.1318	0.02687	9.80189e-07	3410	Temporomandibular disorders	T	C	0.357412	-0.0231464	0.0201794	0.25137	211023	0.00700628	24.0459
CD86+ plasmacytoid Dendritic Cell %Dendritic Cell	rs11166208	1	99272498	A	G	0.0021	-1.201	0.2713	9.93802e-06	3410	Temporomandibular disorders	A	G	0.0020597	-0.247374	0.210725	0.240427	211023	0.00571404	19.5854
CD86+ plasmacytoid Dendritic Cell %Dendritic Cell	rs11231693	11	64095140	A	G	0.0554	-0.2631	0.05451	1.44601e-06	3410	Temporomandibular disorders	A	G	0.0744721	0.00212545	0.036481	0.95354	211023	0.00678544	23.2828
CD86+ plasmacytoid Dendritic Cell %Dendritic Cell	rs112496823	17	35502564	C	A	0.1771	0.1585	0.03308	1.72001e-06	3410	Temporomandibular disorders	C	A	0.103345	-0.0435444	0.0316231	0.168518	211023	0.00668743	22.9442
CD86+ plasmacytoid Dendritic Cell %Dendritic Cell	rs116872766	8	76970898	C	G	0.0045	-0.9025	0.1818	7.20195e-07	3410	Temporomandibular disorders	C	G	0.0156176	0.0807829	0.0791917	0.307684	211023	0.00717505	24.6293
CD86+ plasmacytoid Dendritic Cell %Dendritic Cell	rs117919713	9	74530871	G	C	0.0588	0.2457	0.05442	6.553e-06	3410	Temporomandibular disorders	G	C	0.00751306	-0.0146532	0.113969	0.897696	211023	0.00594224	20.3722
CD86+ plasmacytoid Dendritic Cell %Dendritic Cell	rs11807279	1	247012191	C	A	0.2652	-0.1356	0.02868	2.38298e-06	3410	Temporomandibular disorders	C	A	0.157219	0.0205687	0.0263687	0.435366	211023	0.00651282	22.3412
CD86+ plasmacytoid Dendritic Cell %Dendritic Cell	rs11811863	1	247414554	T	C	0.2186	-0.1537	0.03086	6.62598e-07	3410	Temporomandibular disorders	T	C	0.168372	0.0356549	0.0257868	0.166763	211023	0.00722194	24.7914
CD86+ plasmacytoid Dendritic Cell %Dendritic Cell	rs11852100	14	36008840	C	A	0.0587	0.2436	0.05467	8.60696e-06	3410	Temporomandibular disorders	C	A	0.113745	0.0191167	0.0302821	0.527853	211023	0.0057887	19.8427
[truncated: 33,041 more rows]

## Sheet: ST3
Supplementary Table 3. Instrumental variable information used for Mendelian randomization on the association between temporomandibular disorders and immunophenotypes.
exposure	SNP	chr	pos	effect_allele.exposure	other_allele.exposure	eaf.exposure	beta.exposure	se.exposure	pval.exposure	samplesize.exposure	outcome	effect_allele.outcome	other_allele.outcome	eaf.outcome	beta.outcome	se.outcome	pval.outcome	samplesize.outcome	R2	F
Temporomandibular disorders	rs10882591	10	95428762	T	C	0.0907504	-0.183236	0.0348411	1.44684e-07	211023	IgD+ %B cell	T	C	0.0566	0.05302	0.05332	0.32	3658	0.000131054	27.6588
Temporomandibular disorders	rs111843207	1	15815707	G	C	0.0104802	-0.518952	0.113179	4.53472e-06	211023	IgD+ %B cell	G	C	0.0317	-0.02272	0.0706	0.7476	3658	9.96207e-05	21.0242
Temporomandibular disorders	rs114568702	2	55172634	C	T	0.0153541	-0.440607	0.0907937	1.21711e-06	211023	IgD+ %B cell	C	T	0.0046	0.06716	0.1778	0.7056	3658	0.000111587	23.5498
Temporomandibular disorders	rs12466258	2	159657970	A	G	0.0322172	0.239067	0.0518738	4.05341e-06	211023	IgD+ %B cell	A	G	0.0075	-0.2015	0.1398	0.1495	3658	0.00010064	21.2392
Temporomandibular disorders	rs138516336	2	241652126	T	C	0.0102739	-0.525326	0.111772	2.60172e-06	211023	IgD+ %B cell	T	C	0.0077	0.08767	0.1401	0.5315	3658	0.000104669	22.0896
Temporomandibular disorders	rs141765089	9	136995653	G	C	0.0137869	-0.444788	0.0967187	4.24972e-06	211023	IgD+ %B cell	G	C	0.0003	-0.3729	0.6768	0.5817	3658	0.00010021	21.1486
Temporomandibular disorders	rs16995253	21	37520865	T	C	0.00626819	-0.734956	0.160725	4.81316e-06	211023	IgD+ %B cell	T	C	0.0127	-0.01747	0.1101	0.874	3658	9.90793e-05	20.9099
Temporomandibular disorders	rs2058908	16	53772233	C	T	0.664246	-0.0965576	0.0201188	1.59162e-06	211023	IgD+ %B cell	C	T	0.8156	-0.04461	0.03217	0.1655	3658	0.000109142	23.0338
Temporomandibular disorders	rs2062550	16	85130995	C	T	0.404986	-0.0943051	0.0196552	1.60284e-06	211023	IgD+ %B cell	C	T	0.3198	-0.002229	0.02658	0.9332	3658	0.000109078	23.0203
Temporomandibular disorders	rs2360795	8	52306954	A	T	0.272354	0.0978998	0.021195	3.85585e-06	211023	IgD+ %B cell	A	T	0.4008	0.01593	0.02529	0.5289	3658	0.000101093	21.335
Temporomandibular disorders	rs6752506	2	136770634	G	A	0.281202	-0.105051	0.021571	1.11581e-06	211023	IgD+ %B cell	G	A	0.162	0.01992	0.03388	0.5567	3658	0.000112378	23.7168
Temporomandibular disorders	rs67939396	7	52988025	T	C	0.18123	-0.130449	0.0254644	3.01065e-07	211023	IgD+ %B cell	T	C	0.1031	-0.01549	0.04069	0.7035	3658	0.000124346	26.2428
Temporomandibular disorders	rs72935077	6	108163088	A	G	0.022803	0.279669	0.0601147	3.28322e-06	211023	IgD+ %B cell	A	G	0.057	0.06217	0.0539	0.2488	3658	0.000102554	21.6433
Temporomandibular disorders	rs7515572	1	68385885	T	C	0.0581693	0.191604	0.0390212	9.0962e-07	211023	IgD+ %B cell	T	C	0.0534	-0.007858	0.0559	0.8882	3658	0.000114243	24.1104
Temporomandibular disorders	rs76537824	1	226659012	C	T	0.018609	0.309599	0.0660267	2.74543e-06	211023	IgD+ %B cell	C	T	0.0969	0.009705	0.04264	0.82	3658	0.00010418	21.9865
Temporomandibular disorders	rs76646321	10	2622785	A	C	0.0613041	0.174483	0.0382051	4.94743e-06	211023	IgD+ %B cell	A	C	0.0828	0.01391	0.04415	0.7528	3658	9.88305e-05	20.8574
Temporomandibular disorders	rs77640278	13	71272661	A	G	0.0255016	0.263549	0.0573905	4.38571e-06	211023	IgD+ %B cell	A	G	0.0089	-0.02692	0.1372	0.8445	3658	9.99239e-05	21.0882
Temporomandibular disorders	rs78882783	2	99097388	C	T	0.0280118	-0.291475	0.0633212	4.16208e-06	211023	IgD+ %B cell	C	T	0.0458	-0.03309	0.06085	0.5866	3658	0.000100399	21.1885
Temporomandibular disorders	rs903554	15	101378625	G	A	0.98447	0.410631	0.0885064	3.49148e-06	211023	IgD+ %B cell	G	A	0.9153	0.04229	0.04385	0.3348	3658	0.000101995	21.5253
Temporomandibular disorders	rs10882591	10	95428762	T	C	0.0907504	-0.183236	0.0348411	1.44684e-07	211023	IgD+ CD38br AC	T	C	0.0565	0.0477	0.05146	0.354	3656	0.000131054	27.6588
Temporomandibular disorders	rs111843207	1	15815707	G	C	0.0104802	-0.518952	0.113179	4.53472e-06	211023	IgD+ CD38br AC	G	C	0.0317	0.03766	0.06809	0.5803	3656	9.96207e-05	21.0242
Temporomandibular disorders	rs114568702	2	55172634	C	T	0.0153541	-0.440607	0.0907937	1.21711e-06	211023	IgD+ CD38br AC	C	T	0.0046	0.01682	0.1715	0.9219	3656	0.000111587	23.5498
Temporomandibular disorders	rs12466258	2	159657970	A	G	0.0322172	0.239067	0.0518738	4.05341e-06	211023	IgD+ CD38br AC	A	G	0.0075	-0.2814	0.1348	0.03687	3656	0.00010064	21.2392
Temporomandibular disorders	rs138516336	2	241652126	T	C	0.0102739	-0.525326	0.111772	2.60172e-06	211023	IgD+ CD38br AC	T	C	0.0077	0.1862	0.1351	0.1682	3656	0.000104669	22.0896
Temporomandibular disorders	rs141765089	9	136995653	G	C	0.0137869	-0.444788	0.0967187	4.24972e-06	211023	IgD+ CD38br AC	G	C	0.0003	0.09943	0.6526	0.8789	3656	0.00010021	21.1486
Temporomandibular disorders	rs16995253	21	37520865	T	C	0.00626819	-0.734956	0.160725	4.81316e-06	211023	IgD+ CD38br AC	T	C	0.0127	-0.03305	0.1062	0.7557	3656	9.90793e-05	20.9099
Temporomandibular disorders	rs2058908	16	53772233	C	T	0.664246	-0.0965576	0.0201188	1.59162e-06	211023	IgD+ CD38br AC	C	T	0.8155	-0.0535	0.03102	0.08471	3656	0.000109142	23.0338
Temporomandibular disorders	rs2062550	16	85130995	C	T	0.404986	-0.0943051	0.0196552	1.60284e-06	211023	IgD+ CD38br AC	C	T	0.32	0.008274	0.02564	0.747	3656	0.000109078	23.0203
Temporomandibular disorders	rs2360795	8	52306954	A	T	0.272354	0.0978998	0.021195	3.85585e-06	211023	IgD+ CD38br AC	A	T	0.401	0.01646	0.02441	0.5001	3656	0.000101093	21.335
Temporomandibular disorders	rs6752506	2	136770634	G	A	0.281202	-0.105051	0.021571	1.11581e-06	211023	IgD+ CD38br AC	G	A	0.1621	-0.006442	0.03268	0.8437	3656	0.000112378	23.7168
Temporomandibular disorders	rs67939396	7	52988025	T	C	0.18123	-0.130449	0.0254644	3.01065e-07	211023	IgD+ CD38br AC	T	C	0.1031	-0.02518	0.03925	0.5212	3656	0.000124346	26.2428
[truncated: 13,830 more rows]

## Sheet: ST4
Supplementary Table 4. Instrumental variable information used for Mendelian randomization on the association between plasma metabolites and temporomandibular disorders.
[truncated: 21,832 more rows]

[truncated: 5 more sheets: ST5, ST6, ST7, ST8, ST9]
